# Supplementary material for: ​Parcel feature data derived from Google Street View images for urban land use classification in Brooklyn, New York Cityfor urban land use classification in Brooklyn, New York Cityretain-->
Source: Data Brief. 2017 Apr 8;12:175–9. doi: 10.1016/j.dib.2017.04.002 (PMC5397128; doi:10.1016/j.dib.2017.04.002)
Supplement: Supplementary file 2 — Supplementary material [file mmc2.zip]

Archive with 12 entries (9 files):
- Supplementary material_2017_03_13/
- Supplementary material_2017_03_13/Derived parcel features/
- Supplementary material_2017_03_13/Derived parcel features/ParcelAttribute.csv
- Supplementary material_2017_03_13/GIS data/
- Supplementary material_2017_03_13/GIS data/StudyArea_Parcel_18N.CPG
- Supplementary material_2017_03_13/GIS data/StudyArea_Parcel_18N.dbf
- Supplementary material_2017_03_13/GIS data/StudyArea_Parcel_18N.prj
- Supplementary material_2017_03_13/GIS data/StudyArea_Parcel_18N.sbn
- Supplementary material_2017_03_13/GIS data/StudyArea_Parcel_18N.sbx
- Supplementary material_2017_03_13/GIS data/StudyArea_Parcel_18N.shp
- Supplementary material_2017_03_13/GIS data/StudyArea_Parcel_18N.shp.xml
- Supplementary material_2017_03_13/GIS data/StudyArea_Parcel_18N.shx
