# Supplementary material for: ​Parcel feature data derived from Google Street View images for urban land use classification in Brooklyn, New York Cityfor urban land use classification in Brooklyn, New York Cityretain-->
Source: Data Brief. 2017 Apr 8;12:175–9. doi: 10.1016/j.dib.2017.04.002 (PMC5397128; doi:10.1016/j.dib.2017.04.002)
Supplement: Supplementary file 2 — Supplementary material [file mmc2.zip › Supplementary material_2017_03_13/Derived parcel features/ParcelAttribute.csv]

Parcel_ID (i.e. FID in GIS data)	Parcel_Size	Buildings_Number	Max Building_Area	STD Buildings_Area	BuildingArea_Percentage	Max Building_Story	STD Buildings_Story	Average_NDVI	STD_NDVI	Length_TextDetected_30	Length_TextDetected_45	Length_TextDetected_60	EnglishWord_Index
0	7084	0	0	0	0	0	0	0.138443	0.0636185	0	0	0	0
1	3465	1	3143	0	0.907070707	4	0	0.039804	0.0140105	6	4	2	1
2	770	1	646	0	0.838961039	3	0	0.0544331	0.0147291	1	0	0	1
3	1279	1	541	0	0.422986708	3	0	0.0842544	0.0413741	0	0	0	0
4	10825	1	7671	0	0.708637413	7	0	0.0200264	0.0327458	0	0	3	1
5	487	1	311	0	0.638603696	3	0	0.0392918	0.0494996	0	4	0	0
6	4940	2	3145	1470	0.678137652	7	3	0.0262604	0.0299391	0	0	0	0
7	379	1	267	0	0.704485488	2	0	0.0440467	0.0565928	0	0	0	0
8	1458	1	1244	0	0.853223594	3	0	0.0129317	0.0178264	5	12	8	0
9	4945	1	4879	0	0.986653185	2	0	0.0109449	0.0149	0	0	0	0
10	785	1	595	0	0.757961783	4	0	0.0239353	0.0349506	0	0	0	0
11	4166	1	2942	0	0.706192991	5	0	0.0282966	0.0408835	0	0	0	0
12	30	0	0	0	0	0	0	0.0413839	0.0312103	0	0	0	0
13	5108	1	3915	0	0.766444792	7	0	0.0171219	0.0273502	0	0	0
14	8333	1	5973	0	0.716788672	7	0	0.0265315	0.0332567	3	2	0	2
15	8236	1	7962	0	0.966731423	2	0	0.0334017	0.0313156	0	0	0	0
16	5027	1	3663	0	0.728665208	7	0	0.0274309	0.0490418	0	0	0	0
17	6722	1	6419	0	0.95492413	3	0	0.0631408	0.0507517	0	0	0	0
18	15158	1	409	0	0.026982452	2	0	0.106843	0.0442785	0	0	0	0
19	2930	1	2800	0	0.955631399	2	0	0.0415208	0.0229016	7	8	9	0
20	496	1	378	0	0.762096774	3	0	0.0279253	0.0242872	0	2	0	1
21	6131	1	3938	0	0.642309574	7	0	0.0279664	0.0390598	7	1	0	1
22	482	1	345	0	0.715767635	3	0	0.0282029	0.032096	0	2	0	0
23	7203	1	5690	0	0.789948633	7	0	0.0192377	0.0379195	0	0	0	0
24	10628	1	6766	0	0.636620248	6	0	0.0288943	0.0399834	0	0	0	0
25	471	0	0	0	0	0	0	0.0955761	0.0266399	0	0	0	0
26	1697	0	0	0	0	0	0	0.0798725	0.0470457	0	3	0	0
27	4806	1	3158	0	0.657095298	3	0	0.0278091	0.0294527	0	0
28	7087	1	5092	0	0.71849866	7	0	0.0244037	0.0396239	0	0	0
29	21574	0	0	0	0	0	0	0.123571	0.0497711	0	0	0	0
30	1698	1	1369	0	0.806242638	2	0	0.0519592	0.0211107	2	0	0	1
31	1219	1	234	0	0.191960623	3	0	0.0779233	0.0388962	0	0	0
32	748	1	500	0	0.668449198	3	0	0.0240596	0.0309473	1	0	0	1
33	918	1	861	0	0.937908497	2	0	0.0248496	0.0237596	6	5	0	0
34	14287	1	12953	0	0.906628403	3	0	0.0403018	0.0269372	0	0	0	0
35	741	1	583	0	0.786774629	3	0	0.051217	0.0164904	0	0	0	0
36	227	0	0	0	0	0	0	0.119582	0.0196114	0	0	0	0
37	3004	1	1945	0	0.64747004	5	0	0.0285494	0.0302425	0	0	0	0
38	9606	0	0	0	0	0	0	0.11613	0.0272705	0	0	0	0
39	7793	0	0	0	0	0	0	0.119464	0.0265934	0	0	0	0
40	440	1	358	0	0.813636364	2	0	0.0206838	0.0269234	0	0	0	0
41	2310	1	1652	0	0.715151515	4	0	0.022964	0.028369	0	0	0	0
42	54915	3	17485	6021.967139	0.505963762	8	2.624669291	0.0594354	0.0755683	8	0	0	0
43	409	0	0	0	0	0	0	0.123516	0.0227036	0	0	0	0
44	4975	1	3677	0	0.739095477	7	0	0.030268	0.0291985	0	0	0	0
45	2265	1	965	0	0.426048565	2	0	0.0430451	0.0275413	0	0	0	0
46	6141	1	4831	0	0.786679694	5	0	0.0144371	0.0241389	0	5	0	0
47	7300	1	2785	0	0.381506849	3	0	0.0280599	0.0203889	0	0
48	2434	1	2182	0	0.896466721	2	0	0.0238404	0.0268082	0	0	0	0
49	476	1	339	0	0.712184874	3	0	0.0341103	0.0380537	0	2	5	1
50	1546	1	1512	0	0.978007762	3	0	0.0113745	0.0203975	8	0	0	0
51	3564	1	1524	0	0.427609428	3	0	0.0475564	0.0172469	0	0
52	8326	1	7815	0	0.938625991	5	0	0.030866	0.0289659	0	0	0	0
53	101	0	0	0	0	0	0	0.126983	0.0224102	0	0	0	0
54	915	0	0	0	0	0	0	0.0830757	0.0485843	3	2	3	0
55	3689	1	3252	0	0.881539713	4	0	0.0438871	0.0389001	0	0	0	0
56	24218	1	15769	0	0.651127261	11	0	0.045215	0.044541	0	1	0	1
57	4286	1	4137	0	0.965235651	4	0	0.0108862	0.0169847	16	16	10	0
58	9496	1	6957	0	0.732624263	7	0	0.022358	0.0307494	0	0	0	0
59	1216	1	749	0	0.615953947	1	0	0.133632	0.0446361	0	0	0	0
60	88	0	0	0	0	0	0	0.0187819	0.0166122	0	0	0
61	959	1	856	0	0.892596455	3	0	0.0232879	0.0335591	5	0	3	0
62	3498	1	2700	0	0.77186964	7	0	0.0190539	0.0352898	0	0	0	0
63	952	1	895	0	0.94012605	2	0	0.0303328	0.0301097	0	0	2	1
64	3940	1	3473	0	0.881472081	4	0	0.0226964	0.0333722	0	0	0
65	5392	1	5246	0	0.972922849	2	0	0.039336	0.0179249	6	0	0	0
66	17556	1	17014	0	0.969127364	4	0	0.0144683	0.0202649	0	0
67	20502	1	12834	0	0.625987709	4	0	0.0269757	0.0285508	0	0	0
68	8433	1	1325	0	0.157120835	2	0	0.034323	0.0258607	0	3	0	0
69	12055	0	0	0	0	0	0	0.109104	0.0269739	0	0	0	0
70	2976	1	2465	0	0.828293011	6	0	0.0178057	0.0248302	0	0	0	0
71	834	1	773	0	0.926858513	4	0	0.012267	0.0207851	31	13	16	0
72	6766	0	0	0	0	0	0	0.114589	0.0231711	0	0	0	0
73	520	0	0	0	0	0	0	0.151028	0.0213362	0	4	0	1
74	2544	1	460	0	0.18081761	1	0	0.0121881	0.0215423	2	0	0	1
75	426	1	348	0	0.816901408	2	0	0.035444	0.0546667	0	3	0	1
76	4843	1	2899	0	0.598595912	7	0	0.0453272	0.033754	0	0	0	0
77	755	1	525	0	0.695364238	3	0	0.017467	0.0260488	0	0	0	0
78	4849	1	3676	0	0.758094452	6	0	0.0495561	0.0247888	0	0	0	0
79	2329	1	1591	0	0.683125805	5	0	0.0259731	0.0290825	5	4	0	0
80	2009	1	1786	0	0.888999502	1	0	0.0108512	0.0213587	2	0	0	1
81	979	1	919	0	0.938712972	3	0	0.0104779	0.0198234	5	0	3	0
82	477	1	344	0	0.721174004	3	0	0.0342456	0.0325523	0	6	0	0
83	1790	1	548	0	0.306145251	2	0	0.0836581	0.0603403	0	0	0	0
84	3762	1	3024	0	0.803827751	5	0	0.0313418	0.037332	0	0	0	0
85	25077	1	12314	0	0.491047573	7	0	0.0317354	0.0283302	0	0	0	0
86	404	1	304	0	0.752475248	2	0	0.0250779	0.0378079	0	3	0	1
87	57334	1	24073	0	0.419873025	8	0	0.0730301	0.0766176	0	0	0	0
88	5067	2	3347	1533	0.716005526	7	3	0.0465883	0.0210639	0	0	0	0
89	5061	1	3252	0	0.642560759	7	0	0.0484517	0.0215972	0	0	0	0
90	1561	0	0	0	0	0	0	0.0372823	0.0150514	4	0	0	0
91	7079	1	4775	0	0.674530301	7	0	0.0311656	0.0431204	0	0	0	0
92	390	1	293	0	0.751282051	3	0	0.0558586	0.0527619	5	0	0	0
93	3634	1	3352	0	0.92239956	5	0	0.0194174	0.025635	6	1	0	1
94	4765	1	3249	0	0.6818468	5	0	0.0297959	0.0303784	0	0	0	0
95	2118	1	1755	0	0.828611898	5	0	0.0201386	0.01726	0	0	0	0
96	1838	1	1138	0	0.619151251	4	0	0.0513921	0.0669532	0	1	0	1
97	957	1	624	0	0.652037618	4	0	0.0242935	0.0282046	0	0	0	0
98	891	1	622	0	0.698092031	4	0	0.0310251	0.0304168	0	0	0	0
99	602	1	402	0	0.667774086	3	0	0.0301918	0.0550553	5	0	0	0
100	1170	1	633	0	0.541025641	3	0	0.0770256	0.0732563	0	0	0	0
101	1003	1	500	0	0.498504487	3	0	0.0816156	0.0598909	0	0	0	0
102	902	1	422	0	0.467849224	3	0	0.107121	0.0991727	0	5	2	1
103	1146	1	906	0	0.790575916	4	0	0.0232119	0.0228523	0	0	12	0
104	903	1	415	0	0.459579181	3	0	0.0642686	0.0662891	0	0	0	0
105	753	1	436	0	0.579017264	3	0	0.0419431	0.0489291	0	0	0	0
106	1951	1	729	0	0.373654536	2	0	0.133301	0.135885	0	0	2	0
107	551	1	440	0	0.798548094	4	0	0.0153215	0.0289588	0	0	0	0
108	1313	1	981	0	0.747143945	3	0	0.020264	0.0225568	0	0	0	0
109	682	1	519	0	0.760997067	2	0	0.0406084	0.0579099	8	0	0	0
110	967	1	579	0	0.598759049	4	0	0.0350341	0.0441462	2	0	0	0
111	701	1	443	0	0.631954351	3	0	0.0522925	0.0511325	0	1	1	2
112	680	1	474	0	0.697058824	3	0	0.0169743	0.0311396	2	2	0	2
113	727	1	387	0	0.532324622	4	0	0.030972	0.0471203	1	0	0	1
114	1279	1	761	0	0.594996091	3	0	0.0654322	0.0804664	2	1	0	2
115	1329	1	1256	0	0.945071482	2	0	0.0260784	0.027967	0	0	0	0
116	2355	1	1467	0	0.622929936	3	0	0.073925	0.104386	3	0	11	0
117	1437	1	923	0	0.642310369	4	0	0.0286841	0.0232078	0	0	2	0
118	790	1	395	0	0.5	3	0	0.0570785	0.0649782	27	0	0	0
119	1472	1	1114	0	0.756793478	5	0	0.0200339	0.0262934	5	0	0	0
120	923	1	480	0	0.520043337	3	0	0.0639901	0.081796	0	1	0	1
121	745	1	612	0	0.82147651	2	0	0.0334502	0.0555548	0	0	0	0
122	744	1	520	0	0.698924731	2	0	0.0319002	0.0477949	0	0	0	0
123	691	1	403	0	0.583212735	3	0	0.0532325	0.0239572	27	0	0	0
124	7488	1	4882	0	0.651976496	6	0	0.0303608	0.0409803	0	0	0	0
125	1423	1	1108	0	0.778636683	3	0	0.0507965	0.0483552	0	0	0	0
126	680	1	444	0	0.652941176	3	0	0.0465156	0.0751386	1	0	0	1
127	920	1	422	0	0.458695652	3	0	0.0685918	0.0649857	0	0	0
128	802	1	444	0	0.55361596	4	0	0.045348	0.0444555	0	0	0	0
129	952	1	476	0	0.5	4	0	0.0752783	0.0556478	5	0	0	0
130	1773	1	1157	0	0.652566272	3	0	0.0609608	0.0847139	0	0	0	0
131	880	1	662	0	0.752272727	2	0	0.0516758	0.0488872	2	0	0	1
132	940	1	564	0	0.6	4	0	0.0614129	0.0741508	0	0	0	0
133	2467	1	1608	0	0.65180381	4	0	0.0427795	0.0269627	0	0	0	0
134	952	1	640	0	0.672268908	2	0	0.0245165	0.0273742	0	0	5	0
135	838	1	469	0	0.559665871	4	0	0.0551386	0.0680695	2	0	0	1
136	1087	1	838	0	0.770929163	4	0	0.0182955	0.024633	0	0	0	0
137	428	1	327	0	0.764018692	3	0	0.0319151	0.0405613	0	1	2	2
138	919	1	470	0	0.511425462	4	0	0.086481	0.0592491	0	0	0	0
139	766	1	490	0	0.639686684	3	0	0.06011	0.0437411	0	0	0	0
140	899	1	481	0	0.535038932	3	0	0.0423114	0.0208584	3	0	0	0
141	1125	1	727	0	0.646222222	3	0	0.0798178	0.0520413	0	0
142	797	1	676	0	0.848180678	3	0	0.0282661	0.0304137	0	0	0	0
143	884	1	402	0	0.454751131	3	0	0.0774295	0.0519798	0	0	0	0
144	891	1	418	0	0.469135802	3	0	0.109857	0.120954	0	0	0	0
145	814	1	464	0	0.57002457	3	0	0.0755557	0.057155	0	0	0	0
146	1131	1	573	0	0.5066313	3	0	0.0499805	0.0505713	0	0	0	0
147	844	1	352	0	0.417061611	3	0	0.027519	0.0454411	3	1	0	1
148	303	1	267	0	0.881188119	2	0	0.0163897	0.0234835	0	6	0	0
149	1027	1	647	0	0.629990263	4	0	0.0374054	0.0391698	0	3	0	0
150	2854	1	1865	0	0.653468816	5	0	0.039433	0.0558422	0	0	0	0
151	1316	1	677	0	0.51443769	3	0	0.0367891	0.0448248	3	4	4	0
152	3684	2	928	357.5	0.309717698	4	1	0.121969	0.126369	0	0	0	0
153	1113	1	749	0	0.672955975	3	0	0.0491123	0.0488442	0	0	0	0
154	904	1	482	0	0.533185841	3	0	0.0606358	0.0749398	0	0	0	0
155	2329	1	767	0	0.329325891	3	0	0.100229	0.120719	1	0	0	1
156	4695	1	4596	0	0.978913738	3	0	0.0422084	0.0360877	0	0	0
157	813	1	537	0	0.660516605	3	0	0.0820964	0.0712901	0	0	0	0
158	1052	1	464	0	0.441064639	3	0	0.0737854	0.0927869	6	0	0	0
159	3365	1	2821	0	0.83833581	3	0	0.0714999	0.036497	3	0	0	0
160	1492	2	681	231	0.603217158	3	0.5	0.050056	0.0497867	0	0	0	0
161	1365	2	693	245.5	0.655677656	2	0	0.0350694	0.0481059	0	0	5	0
162	2012	1	1101	0	0.5472167	3	0	0.0941382	0.0880571	0	0	0	0
163	678	1	355	0	0.52359882	4	0	0.0398574	0.0552721	8	0	0	0
164	428	1	300	0	0.700934579	3	0	0.0679244	0.0233835	3	3	5	0
165	919	1	613	0	0.66702938	4	0	0.041654	0.0539999	0	0	3	0
166	743	1	446	0	0.600269179	2	0	0.0794803	0.0739679	0	5	2	1
167	1283	2	645	198	0.696804365	3	0.5	0.0281054	0.0297669	0	0	0	0
168	853	1	456	0	0.534583822	4	0	0.0560125	0.0675051	0	0	0	0
169	555	1	415	0	0.747747748	4	0	0.0213301	0.0309221	0	0	5	0
170	635	1	418	0	0.658267717	3	0	0.0608493	0.0718048	11	2	0	0
171	849	1	660	0	0.777385159	3	0	0.0845502	0.0770712	0	0	0	0
172	717	1	465	0	0.648535565	3	0	0.0503025	0.0825545	2	6	0	1
173	769	1	491	0	0.638491547	3	0	0.0310323	0.0481646	0	0	0	0
174	831	1	565	0	0.67990373	3	0	0.0525972	0.0703269	0	0	0	0
175	2454	1	1533	0	0.624694377	5	0	0.0261025	0.036583	0	0	0	0
176	395	1	287	0	0.726582278	3	0	0.0324021	0.0461958	0	0	1	1
177	1882	1	985	0	0.523379384	5	0	0.0495528	0.0196957	0	1	0	1
178	543	1	251	0	0.462246777	4	0	0.024678	0.0213864	0	0	0	0
179	931	1	705	0	0.757250269	5	0	0.0484064	0.0342577	0	0	0	0
180	711	1	398	0	0.559774965	3	0	0.0484971	0.0776291	0	0	0	0
181	987	1	532	0	0.539007092	4	0	0.0616124	0.076774	2	4	0	1
182	695	1	443	0	0.637410072	3	0	0.0274874	0.0448347	5	0	0	0
183	1175	1	714	0	0.607659574	4	0	0.0421457	0.0590685	0	0	0	0
184	1007	1	650	0	0.645481629	3	0	0.0575638	0.0480705	1	0	0	1
185	1016	1	650	0	0.63976378	4	0	0.0541309	0.067664	0	0	0	0
186	1603	1	1420	0	0.885839052	2	0	0.0316136	0.0169036	2	0	0	0
187	690	1	404	0	0.585507246	3	0	0.0261132	0.0218477	27	0	0	0
188	471	1	326	0	0.692144374	4	0	0.0377182	0.0387007	22	19	6	0
189	527	1	512	0	0.971537002	3	0	0.0140369	0.0229923	0	0	3	0
190	912	1	439	0	0.481359649	2	0	0.0518674	0.0517903	0	0	0	0
191	726	1	449	0	0.6184573	3	0	0.0295426	0.0402744	3	5	0	1
192	1543	1	987	0	0.639662994	4	0	0.0367359	0.0319252	0	0	0	0
193	7105	1	821	0	0.115552428	2	0	0.0361723	0.0458206	2	0	0	1
194	279	1	260	0	0.931899642	2	0	0.0246474	0.0300262	0	6	0	0
195	2531	1	1557	0	0.615171869	5	0	0.0175083	0.021684	0	0	0	0
196	1634	1	1152	0	0.70501836	3	0	0.0698821	0.0519623	0	0	0	0
197	814	1	424	0	0.520884521	4	0	0.107132	0.0806687	0	0	0	0
198	875	1	407	0	0.465142857	2	0	0.0739159	0.0589526	0	0	0	0
199	669	1	463	0	0.692077728	4	0	0.0331451	0.0566036	0	2	0	1
200	948	1	428	0	0.451476793	3	0	0.0974821	0.0630371	0
201	975	1	411	0	0.421538462	3	0	0.0987311	0.0563813	0	0	0	0
202	1076	1	747	0	0.694237918	5	0	0.0289419	0.0407447	2	13	0	1
203	858	1	610	0	0.710955711	3	0	0.0424254	0.0355327	1	0	0	1
204	5063	1	3380	0	0.667588386	6	0	0.0261525	0.0286756	0	0	0	0
205	1738	1	1099	0	0.632336018	2	0	0.0790512	0.0960008	0	0	0	0
206	763	1	495	0	0.648754915	3	0	0.0295429	0.0506877	0	3	0	1
207	721	1	430	0	0.596393897	3	0	0.0345608	0.0352867	0	0	0	0
208	1005	1	476	0	0.473631841	3	0	0.0540469	0.0439874	0	0	0
209	1991	1	1232	0	0.61878453	3	0	0.0676297	0.0995602	0	0	0	0
210	1508	1	942	0	0.624668435	3	0	0.0682822	0.0963793	6	3	0	1
211	501	1	434	0	0.866267465	3	0	0.012086	0.0255064	9	0	0	0
212	487	1	423	0	0.868583162	4	0	0.0101622	0.0241344	5	6	0	0
213	805	1	396	0	0.491925466	3	0	0.0885956	0.0641018	0	0	0	0
214	417	1	317	0	0.760191847	3	0	0.0219256	0.0388374	2	0	0	1
215	697	1	504	0	0.723098996	3	0	0.0292392	0.0395721	0	0	0	0
216	3939	1	2746	0	0.697131252	8	0	0.027779	0.0214801	0	0	0	0
217	972	1	467	0	0.480452675	3	0	0.0534316	0.0674908	15	0	0	0
218	351	1	343	0	0.977207977	2	0	0.0217807	0.0316348	10	12	3	1
219	762	1	312	0	0.409448819	3	0	0.0271928	0.0185162	27	0	0	0
220	911	1	619	0	0.679473106	4	0	0.0458196	0.0574232	0	0	5	0
221	993	1	716	0	0.721047331	4	0	0.03178	0.0428472	0	3	0	0
222	774	1	422	0	0.545219638	2	0	0.0598906	0.0546728	4	3	3	0
223	826	1	586	0	0.709443099	2	0	0.0534473	0.0776244	0	0	0	0
224	844	1	373	0	0.441943128	3	0	0.0532428	0.0427155	1	0	0	1
225	2315	1	1421	0	0.613822894	2	0	0.0350887	0.020345	4	0	0	0
226	1036	1	566	0	0.546332046	3	0	0.055686	0.0506387	0	1	0	1
227	601	1	585	0	0.973377704	3	0	0.0187408	0.0175324	0	0	0
228	923	1	485	0	0.525460455	3	0	0.0349977	0.0413418	0	0	0	0
229	903	1	414	0	0.458471761	3	0	0.0816125	0.0716372	0	0	0	0
230	8682	1	5950	0	0.685325962	4	0	0.0426793	0.0346885	0	0	0	0
231	1004	1	589	0	0.586653386	3	0	0.043231	0.0542647	0	0	0	0
232	600	1	492	0	0.82	3	0	0.0176024	0.0284434	0	0	0	0
233	1040	1	423	0	0.406730769	3	0	0.0573156	0.056299	0	0	0	0
234	850	1	532	0	0.625882353	3	0	0.0759665	0.0554223	4	0	0	0
235	6898	1	4913	0	0.712235431	7	0	0.045546	0.0254432	0	0	3	0
236	742	1	431	0	0.580862534	3	0	0.0512228	0.05415	3	0	0	0
237	774	1	423	0	0.546511628	2	0	0.0846306	0.0505548	0	0	0	0
238	796	1	448	0	0.56281407	2	0	0.0728052	0.0769118	0	0	0	0
239	817	1	594	0	0.727050184	3	0	0.0326331	0.0547632	0	0	2	0
240	3500	1	1278	0	0.365142857	3	0	0.136486	0.0863599	2	0	0	1
241	921	1	532	0	0.577633008	3	0	0.0324386	0.0296196	0	0	0	0
242	849	1	705	0	0.830388693	3	0	0.0297941	0.0359308	3	2	0	1
243	1232	1	572	0	0.464285714	3	0	0.0602107	0.082728	0	0	0	0
244	866	1	413	0	0.476905312	5	0	0.0550043	0.0211505	0	0	0	0
245	2294	1	1737	0	0.757192677	5	0	0.0470202	0.0203439	0	0	1	1
246	1158	1	822	0	0.70984456	5	0	0.0286346	0.0301406	0	1	2	1
247	1025	1	870	0	0.848780488	4	0	0.025048	0.0228733	0	0	12	0
248	963	1	506	0	0.525441329	3	0	0.0279662	0.0223618	1	0	0	1
249	609	1	478	0	0.784893268	3	0	0.037143	0.0287608	0	0	0	0
250	883	1	408	0	0.462061155	3	0	0.0592449	0.0431921	0	0	0	0
251	670	1	305	0	0.455223881	3	0	0.059128	0.0629858	0	0	0	0
252	935	1	509	0	0.544385027	4	0	0.0356782	0.0352634	0	0	0	0
253	897	1	494	0	0.550724638	3	0	0.0297878	0.0307085	1	0	0	1
254	1175	1	474	0	0.403404255	3	0	0.0473944	0.0781619	0	0	0	0
255	1859	1	1836	0	0.987627757	2	0	0.0264021	0.0232662	23	17	12	0
256	1148	1	726	0	0.632404181	3	0	0.056495	0.0710015	0	0	0	0
257	819	1	558	0	0.681318681	3	0	0.0390239	0.0656142	0	0	0	0
258	1758	1	779	0	0.443117179	5	0	0.0330151	0.0284589	0	0	0	0
259	641	1	623	0	0.971918877	2	0	0.0237582	0.0371185	0	2	0	0
260	682	1	431	0	0.631964809	3	0	0.025569	0.0406915	3	0	0	0
261	999	1	468	0	0.468468468	3	0	0.0969386	0.088946	0	0	0	0
262	2475	1	1831	0	0.73979798	4	0	0.0317936	0.0351588	0	0	0	0
263	771	1	508	0	0.658884565	3	0	0.0499113	0.0775649	0	0	0	0
264	771	1	443	0	0.57457847	3	0	0.0384523	0.0317805	0	0	0
265	772	1	513	0	0.664507772	3	0	0.0283675	0.0340531	0	0
266	1760	1	1287	0	0.73125	5	0	0.0148436	0.0197788	6	2	0	2
267	764	1	561	0	0.734293194	3	0	0.0425317	0.0413942	0	0	0	0
268	734	1	468	0	0.63760218	4	0	0.0297309	0.033693	0	0	0	0
269	716	1	483	0	0.674581006	4	0	0.0513271	0.0764096	1	7	0	1
270	732	1	718	0	0.980874317	3	0	0.0122281	0.0220167	0	7	7	0
271	1157	1	904	0	0.781331029	4	0	0.029572	0.0403796	12	11	6	0
272	4970	1	3443	0	0.692756539	4	0	0.0237084	0.0336914	0	2	0	0
273	688	1	403	0	0.585755814	3	0	0.0837374	0.0613797	0	0	0	0
274	940	1	527	0	0.560638298	3	0	0.0661765	0.0666525	0	0	0	0
275	1067	1	519	0	0.486410497	4	0	0.0636523	0.0577809	0	0	0	0
276	7270	1	3078	0	0.423383769	5	0	0.0312599	0.0277586	0	0	0	0
277	746	1	399	0	0.534852547	3	0	0.079387	0.117941	0	0	0	0
278	791	1	657	0	0.830594185	3	0	0.0337915	0.0377975	0	0	0	0
279	492	1	402	0	0.817073171	3	0	0.0147426	0.0210537	0	0	4	0
280	2871	1	1464	0	0.509926855	6	0	0.0411101	0.0207664	0	0	0	0
281	779	1	503	0	0.645699615	3	0	0.0302211	0.0322485	2	0	0	1
282	790	1	676	0	0.855696203	3	0	0.0593051	0.107864	6	0	0	0
283	410	1	290	0	0.707317073	3	0	0.0176204	0.0284059	2	0	0	1
284	896	1	432	0	0.482142857	4	0	0.0584185	0.0605288	5	0	0	0
285	960	1	523	0	0.544791667	3	0	0.0879182	0.0823874	1	0	1	1
286	690	1	484	0	0.701449275	4	0	0.0316176	0.045963	0	2	0	1
287	618	1	403	0	0.65210356	3	0	0.0542364	0.0400203	5	2	0	0
288	1377	2	453	67	0.56063907	3	0.5	0.0387211	0.0450146	0	0	0	0
289	784	1	517	0	0.659438776	3	0	0.0397528	0.0605541	0	0	0	0
290	724	1	659	0	0.910220994	3	0	0.0258679	0.026694	0	6	0	0
291	940	1	433	0	0.460638298	3	0	0.05942	0.0590006	0	0	0
292	971	1	500	0	0.514933059	3	0	0.0800283	0.040337	0	0	0	0
293	661	1	475	0	0.718608169	3	0	0.0490545	0.0734572	0	0	0	0
294	876	1	466	0	0.53196347	3	0	0.0332373	0.0369652	0	0	0	0
295	6307	1	5329	0	0.8449342	5	0	0.0179247	0.0288184	0	0	0	0
296	1048	1	651	0	0.621183206	5	0	0.0346208	0.0479101	0	0	0	0
297	485	1	380	0	0.783505155	3	0	0.0139942	0.0206176	8	0	0	0
298	1065	1	864	0	0.811267606	4	0	0.00973424	0.0230417	0	0	0	0
299	2490	1	1533	0	0.615662651	5	0	0.0257226	0.0282924	1	0	2	2
300	697	1	427	0	0.612625538	3	0	0.044816	0.0597571	4	0	0	0
301	699	1	374	0	0.535050072	4	0	0.0398286	0.0418578	0	0	0	0
302	936	1	536	0	0.572649573	4	0	0.0597029	0.0455549	0	0	0	0
303	946	1	481	0	0.50845666	3	0	0.107808	0.0647447	0	0	0	0
304	950	1	674	0	0.709473684	2	0	0.0688158	0.0653044	0	0	1	1
305	1017	1	626	0	0.61553589	4	0	0.0386273	0.0457011	0	0	0	0
306	1304	1	681	0	0.522239264	3	0	0.0399619	0.0450217	0	0	0	0
307	725	1	574	0	0.791724138	3	0	0.0254551	0.0468204	4	4	0	0
308	411	1	320	0	0.778588808	3	0	0.0363339	0.0575406	4	0	0	0
309	500	1	227	0	0.454	3	0	0.0419249	0.0154167	0	0	0	0
310	666	1	439	0	0.659159159	3	0	0.0769186	0.0759305	1	2	0	1
311	1204	1	477	0	0.396179402	3	0	0.046457	0.0456685	5	1	0	1
312	1012	1	477	0	0.471343874	3	0	0.0670324	0.0668165	0	0	0	0
313	959	1	533	0	0.555787278	3	0	0.0508041	0.0563799	2	0	0	0
314	486	1	376	0	0.773662551	4	0	0.0195658	0.0305989	23	9	11	0
315	1011	1	463	0	0.457962413	3	0	0.0677676	0.0410986	0	0	0	0
316	1209	1	546	0	0.451612903	3	0	0.0365809	0.048273	0	0	0	0
317	1244	1	599	0	0.481511254	2	0	0.0361046	0.0255701	3	0	0	0
318	782	1	562	0	0.718670077	3	0	0.0785635	0.0623713	2	0	0	1
319	732	1	377	0	0.515027322	4	0	0.047184	0.0578303	1	0	0	1
320	991	1	656	0	0.661957619	5	0	0.0652903	0.040617	0	0	0	0
321	831	1	546	0	0.657039711	5	0	0.0668021	0.0702175	0	0	0	0
322	808	1	564	0	0.698019802	3	0	0.0546183	0.111327	0	0	0	0
323	865	1	540	0	0.624277457	3	0	0.0619052	0.100806	0	0	0	0
324	2592	1	1071	0	0.413194444	3	0	0.113868	0.139663	0	0	0	0
325	892	1	509	0	0.570627803	3	0	0.0273778	0.0438262	0	0	0	0
326	1234	1	738	0	0.598055105	2	0	0.0572007	0.0600958	4	2	0	0
327	932	1	639	0	0.685622318	5	0	0.0317821	0.0357081	0	0	0	0
328	599	1	590	0	0.984974958	3	0	0.0479169	0.0162869	19	18	3	1
329	1318	1	777	0	0.58952959	3	0	0.0694063	0.0632504	1	0	0	1
330	1448	1	907	0	0.626381215	5	0	0.034876	0.0260567	0	0	0	0
331	6058	1	5076	0	0.837900297	6	0	0.013498	0.0215917	0	0	0	0
332	1880	1	1187	0	0.631382979	5	0	0.0379454	0.0582521	0	0	0	0
333	774	1	648	0	0.837209302	3	0	0.0355389	0.0704715	0	0	0	0
334	1082	1	433	0	0.400184843	4	0	0.0413842	0.0583343	3	0	0	0
335	1179	1	753	0	0.638676845	2	0	0.0585011	0.0521588	0	0	0	0
336	294	1	262	0	0.891156463	2	0	0.0195077	0.0199454	0	0	0	0
337	1221	1	1004	0	0.822276822	4	0	0.0251006	0.0292983	13	0	0	0
338	1117	1	452	0	0.404655327	3	0	0.0808731	0.0621505	0	0	0	0
339	452	1	405	0	0.896017699	4	0	0.00954488	0.0264051	16	0	6	0
340	2360	1	1593	0	0.675	4	0	0.0429539	0.0172887	0	0	4	0
341	2465	1	1710	0	0.693711968	5	0	0.0372218	0.018267	0	0	3	1
342	527	1	235	0	0.445920304	3	0	0.0397317	0.0149536	0	0	0	0
343	846	1	622	0	0.735224586	4	0	0.0379652	0.0252426	0	0	0	0
344	1155	1	689	0	0.596536797	3	0	0.0478122	0.0436082	3	0	0	0
345	864	1	448	0	0.518518519	2	0	0.0926495	0.0800432	5	0	0	0
346	1530	1	938	0	0.613071895	5	0	0.0602797	0.0528548	0	0	0	0
347	875	1	520	0	0.594285714	3	0	0.0799725	0.0954078	3	0	2	0
348	871	1	442	0	0.507462687	4	0	0.0632491	0.0704837	0	0	0	0
349	642	1	454	0	0.707165109	4	0	0.0153644	0.0214105	0	0	0	0
350	1136	1	636	0	0.559859155	4	0	0.0563307	0.0617045	0	0	0	0
351	641	1	384	0	0.599063963	3	0	0.0281663	0.0309033	0	6	0	0
352	4815	1	3095	0	0.64278297	6	0	0.028097	0.0366145	0	0	0	0
353	2510	1	1582	0	0.630278884	5	0	0.0301316	0.0335184	3	6	0	1
354	3033	1	2405	0	0.79294428	3	0	0.0144975	0.0166061	0	0	0	0
355	1226	1	870	0	0.709624796	5	0	0.0245658	0.040947	0	0	0	0
356	758	1	628	0	0.828496042	3	0	0.0454216	0.0296527	0	0	3	1
357	955	1	488	0	0.510994764	4	0	0.051959	0.0531192	3	0	0	1
358	1148	0	0	0	0	0	0	0.157403	0.0750044	0	0	0	0
359	417	1	305	0	0.731414868	3	0	0.0719489	0.0239332	3	3	5	0
360	738	1	399	0	0.540650407	4	0	0.0257558	0.0335924	0	0	0	0
361	881	1	429	0	0.486946652	3	0	0.0456452	0.0466054	0	0	0	0
362	961	1	610	0	0.634755463	4	0	0.0382978	0.0489214	0	0	0	0
363	945	1	446	0	0.471957672	4	0	0.0251477	0.033006	0	0	0	0
364	827	1	468	0	0.565900846	3	0	0.0814022	0.114194	4	0	0	0
365	1199	1	1123	0	0.936613845	4	0	0.0117182	0.0196512	18	29	0	0
366	881	1	399	0	0.452894438	2	0	0.0703768	0.0509967	0	0	0	0
367	878	1	420	0	0.478359909	3	0	0.0512218	0.0361298	1	0	0	1
368	721	1	510	0	0.707350902	3	0	0.0306429	0.0497907	0	4	0	0
369	999	1	657	0	0.657657658	4	0	0.0335237	0.0418278	0	0	0	0
370	1039	1	661	0	0.636188643	4	0	0.0590506	0.0318679	0	0	0	0
371	767	1	510	0	0.664928292	3	0	0.050941	0.0986294	1	1	0	2
372	3344	1	1881	0	0.5625	6	0	0.0316708	0.0393471	0	0	3	0
373	2057	1	1411	0	0.685950413	4	0	0.0186781	0.0211549	0	0	0	0
374	705	1	617	0	0.875177305	2	0	0.0256835	0.0613567	5	2	0	0
375	594	1	415	0	0.698653199	3	0	0.030238	0.0506238	0	0	0	0
376	1750	1	1135	0	0.648571429	4	0	0.0358635	0.0508494	0	0	0	0
377	828	1	390	0	0.471014493	3	0	0.0872704	0.0669332	3	0	0	1
378	818	1	480	0	0.586797066	3	0	0.0618767	0.0451792	0	5	0	0
379	629	1	581	0	0.923688394	2	0	0.0376649	0.0485105	8	0	0	0
380	963	1	425	0	0.44132918	3	0	0.0700015	0.0617861	0	0	0	0
381	1093	1	667	0	0.610247027	3	0	0.0702206	0.0683936	0	0	0	0
382	1018	1	462	0	0.453831041	3	0	0.0427454	0.0242108	0	0	0	0
383	574	1	402	0	0.700348432	3	0	0.0253191	0.035454	0	0	8	0
384	1397	1	675	0	0.483178239	3	0	0.0472225	0.0314635	3	0	0	0
385	3298	1	2298	0	0.696785931	5	0	0.0260598	0.0315451	0	1	4	1
386	790	1	453	0	0.573417722	4	0	0.041182	0.0457727	27	28	11	0
387	448	1	335	0	0.747767857	3	0	0.0247811	0.0457888	2	0	0	0
388	677	1	582	0	0.859675037	3	0	0.0216795	0.046786	0	0	0	0
389	1216	2	468	133.5	0.550164474	3	1	0.0477236	0.0187092	0	9	2	1
390	920	1	438	0	0.476086957	3	0	0.0685586	0.0273868	4	1	0	1
391	705	1	447	0	0.634042553	3	0	0.0280505	0.0435824	0	0	0	0
392	752	1	477	0	0.634308511	3	0	0.0292131	0.0385319	3	5	0	1
393	850	1	624	0	0.734117647	5	0	0.0268353	0.0294964	0	1	0	1
394	718	1	388	0	0.540389972	4	0	0.0519434	0.0642749	0	0	0	0
395	813	1	404	0	0.496924969	4	0	0.0261998	0.0401243	1	7	0	1
396	798	1	514	0	0.644110276	3	0	0.0376882	0.0470094	0	2	0	0
397	789	1	401	0	0.508238276	3	0	0.0658992	0.0650401	0	2	0	1
398	1908	1	951	0	0.498427673	4	0	0.056287	0.0543217	2	13	0	1
399	2452	1	1629	0	0.664355628	5	0	0.0570545	0.0216398	0	0	0	0
400	976	1	541	0	0.554303279	3	0	0.0379721	0.043236	0	0	0	0
401	950	1	520	0	0.547368421	4	0	0.0572455	0.0560546	0	0	0	0
402	2319	1	1866	0	0.80465718	6	0	0.0131525	0.0198571	2	0	0	0
403	628	1	446	0	0.710191083	3	0	0.0502511	0.0952284	3	0	0	0
404	920	1	614	0	0.667391304	3	0	0.0850413	0.115879	1	0	0	1
405	720	1	399	0	0.554166667	3	0	0.0265671	0.0326689	0	2	0	1
406	902	1	450	0	0.498891353	3	0	0.0754079	0.0804622	0	0	0	0
407	2355	1	1577	0	0.669639066	5	0	0.0316515	0.041916	0	0	0	0
408	574	1	479	0	0.834494774	2	0	0.0267458	0.0575726	6	7	0	0
409	1502	1	1119	0	0.745006658	4	0	0.0158041	0.0270391	0	0	0	0
410	1056	1	580	0	0.549242424	2	0	0.0553896	0.0611496	1	0	0	1
411	7637	1	7291	0	0.954694252	4	0	0.0106444	0.0179898	1	2	0	2
412	1593	1	1188	0	0.745762712	4	0	0.0227637	0.0269231	14	0	1	1
413	881	1	792	0	0.898978434	4	0	0.0182019	0.0232835	7	0	0
414	1074	1	500	0	0.465549348	3	0	0.0394139	0.0524104	0	0	0	0
415	1169	1	788	0	0.674080411	3	0	0.0466052	0.0507267	0	0	0	0
416	3499	1	1378	0	0.393826808	3	0	0.103537	0.0779247	0	0	0	0
417	934	1	481	0	0.514989293	3	0	0.0767413	0.0669921	0	0	0	0
418	1498	1	1164	0	0.777036048	4	0	0.0159369	0.0205527	6	0	2	1
419	928	1	697	0	0.751077586	4	0	0.0231152	0.0228841	0	0	0	0
420	1384	1	559	0	0.403901734	3	0	0.0184887	0.024476	0	0	0
421	842	1	681	0	0.808788599	3	0	0.0338983	0.0467038	0	0	0	0
422	3647	1	3239	0	0.888127228	4	0	0.0375624	0.0442203	0	0	0	0
423	932	1	421	0	0.451716738	2	0	0.0701263	0.0615751	0	0	0	0
424	1074	1	684	0	0.636871508	5	0	0.0320429	0.0350588	0	0	0	0
425	816	1	510	0	0.625	3	0	0.0480665	0.0770046	3	0	0	0
426	2395	1	1652	0	0.689770355	5	0	0.0682378	0.0464142	0	2	0	0
427	752	1	441	0	0.58643617	3	0	0.0775561	0.0520422	0	0	0	0
428	1119	1	590	0	0.527256479	3	0	0.0273352	0.0391067	2	0	0	0
429	981	1	511	0	0.520897044	3	0	0.0636697	0.0714017	0	0	0	0
430	1200	1	733	0	0.610833333	3	0	0.0580446	0.059904	0	0	0	0
431	989	1	540	0	0.546006067	3	0	0.0273364	0.0212902	0	0	3	1
432	5076	1	2580	0	0.508274232	4	0	0.0363743	0.0354692	11	7	0	0
433	854	1	503	0	0.588992974	3	0	0.0580652	0.0680173	0	0	0	0
434	1048	1	515	0	0.491412214	3	0	0.105237	0.137371	0	0	0	0
435	793	1	600	0	0.756620429	3	0	0.0109249	0.0245475	0	0	0	0
436	922	1	535	0	0.580260304	3	0	0.0326111	0.0377066	0	0	0	0
437	1073	1	886	0	0.825722274	4	0	0.0125772	0.021706	0	0	0	0
438	2422	1	1501	0	0.619735756	5	0	0.0274194	0.0357536	0	0	0	0
439	1111	1	747	0	0.672367237	3	0	0.0742427	0.0535573	0	0	0	0
440	1067	1	597	0	0.559512652	3	0	0.0915554	0.0480723	0	0	3	0
441	775	1	586	0	0.756129032	3	0	0.0163286	0.0235117	0	0	0	0
442	2270	1	1775	0	0.781938326	5	0	0.0185779	0.0346555	0	0	3	1
443	863	1	437	0	0.506373117	3	0	0.0631851	0.0439305	2	0	0	0
444	1409	1	599	0	0.425124202	3	0	0.0635328	0.0472765	0	0	0	0
445	1924	1	999	0	0.519230769	4	0	0.0689041	0.0655537	3	1	0	1
446	746	1	494	0	0.662198391	3	0	0.0549322	0.0615316	0	0	0	0
447	993	1	491	0	0.494461229	3	0	0.0886574	0.0916736	0	0	0	0
448	1015	1	557	0	0.548768473	3	0	0.0401921	0.0149026	0	0	0	0
449	1512	1	604	0	0.399470899	3	0	0.115517	0.10777	0	0	0	0
450	3281	2	854	184.5	0.408107284	3	0.5	0.0883693	0.0935116	0	1	2	1
451	771	1	565	0	0.732814527	3	0	0.0288241	0.0439551	0	0	0	0
452	2335	1	1332	0	0.570449679	2	0	0.083855	0.0859261	0	1	0	1
453	1072	1	967	0	0.902052239	4	0	0.00833572	0.0155484	0	0	0	0
454	1096	1	542	0	0.494525547	3	0	0.05711	0.0457098	2	0	0	1
455	710	1	496	0	0.698591549	4	0	0.0254956	0.0419103	0	0	0	0
456	1104	1	692	0	0.626811594	3	0	0.0460185	0.0557176	0	0	0
457	1182	1	578	0	0.489001692	2	0	0.0768056	0.0760636	0	0	0	0
458	1864	1	1145	0	0.614270386	3	0	0.126452	0.134371	0	0	0	0
459	984	1	497	0	0.505081301	3	0	0.0504535	0.0458227	0	0	0	0
460	2926	1	2037	0	0.696172249	4	0	0.0486833	0.0717288	6	0	0	0
461	487	1	400	0	0.821355236	2	0	0.0207129	0.0146248	9	0	0	0
462	611	1	442	0	0.723404255	3	0	0.0409853	0.0712676	0	0	0	0
463	765	1	477	0	0.623529412	3	0	0.0583706	0.0688328	0	2	0	1
464	964	1	535	0	0.554979253	3	0	0.023855	0.023115	0	0	0	0
465	999	1	550	0	0.550550551	3	0	0.0586772	0.0199229	3	0	0	0
466	380	1	313	0	0.823684211	2	0	0.0102209	0.0224455	10	12	3	1
467	445	1	431	0	0.968539326	3	0	0.0364999	0.0327595	0	0	0	0
468	714	1	440	0	0.616246499	3	0	0.0366431	0.042731	0	0	0	0
469	3699	1	3298	0	0.891592322	4	0	0.0424171	0.0491677	0	0	0	0
470	1009	1	968	0	0.959365709	4	0	0.0463268	0.0138249	19	16	0	0
471	2421	1	1635	0	0.675340768	5	0	0.0251466	0.0308215	0	0	0	0
472	947	1	616	0	0.650475185	4	0	0.0420863	0.0309122	0	0	0	0
473	422	1	326	0	0.772511848	3	0	0.0634378	0.0478361	4	0	0	0
474	711	1	396	0	0.556962025	3	0	0.0591454	0.0660442	0	0	0	0
475	648	1	472	0	0.728395062	3	0	0.0205519	0.0344947	0	0	0	0
476	1954	1	1260	0	0.644831116	5	0	0.0226683	0.031142	0	0	0	0
477	838	1	396	0	0.472553699	4	0	0.0375309	0.0401165	0	0	0	0
478	653	1	472	0	0.722817764	3	0	0.0367327	0.0591161	8	0	2	0
479	774	1	392	0	0.506459948	4	0	0.0448867	0.0676646	0	0	0	0
480	701	1	412	0	0.587731812	3	0	0.0942449	0.142918	0	0	0	0
481	712	1	621	0	0.872191011	3	0	0.0466964	0.0371184	0	0	0	0
482	753	1	386	0	0.512616202	3	0	0.0401578	0.0529186	0	0	0	0
483	838	1	469	0	0.559665871	3	0	0.0366545	0.0455711	0	0	0	0
484	1789	1	1110	0	0.620458357	3	0	0.0463322	0.0575237	2	0	0	1
485	1022	1	705	0	0.689823875	4	0	0.0347343	0.0430019	0	0	0	0
486	972	1	659	0	0.677983539	4	0	0.0559864	0.0808824	0	0	0	0
487	691	1	365	0	0.528219971	3	0	0.0305106	0.0337499	2	0	0	0
488	1015	1	564	0	0.555665025	3	0	0.0810894	0.0616844	0	0	0	0
489	737	1	468	0	0.635006784	3	0	0.0239936	0.0354246	0	0	0	0
490	4989	1	3150	0	0.631389056	7	0	0.0368912	0.0321443	0	0	0	0
491	783	1	439	0	0.560664112	2	0	0.0800969	0.065597	0	0	0	0
492	1832	1	945	0	0.515829694	4	0	0.0602944	0.0507049	0	0	0	0
493	1215	1	846	0	0.696296296	4	0	0.0283453	0.0324061	22	0	0	0
494	5383	1	4064	0	0.754969348	7	0	0.0251695	0.0248741	0	0	0	0
495	854	1	429	0	0.50234192	4	0	0.0886448	0.100074	2	4	0	1
496	910	1	519	0	0.57032967	3	0	0.0924245	0.10281	0	0	0	0
497	1786	1	1343	0	0.751959686	3	0	0.0647415	0.0689261	0	0	1	1
498	7312	1	5212	0	0.712800875	4	0	0.025775	0.0349585	0	7	0	1
499	947	1	650	0	0.686378036	4	0	0.0394586	0.0559386	0	0	0	0
500	666	1	418	0	0.627627628	3	0	0.0376977	0.0621927	0	1	2	2
501	713	1	456	0	0.639551192	3	0	0.0268262	0.033062	0	0	0	0
502	997	1	566	0	0.567703109	2	0	0.0390676	0.0380103	6	0	0	0
503	845	1	437	0	0.517159763	2	0	0.0721717	0.0522764	0	0	0	0
504	772	1	455	0	0.589378238	2	0	0.0491702	0.0279542	0	0	0	0
505	1159	1	472	0	0.407247627	3	0	0.0428687	0.0452555	2	0	0	1
506	720	1	480	0	0.666666667	3	0	0.0564101	0.0913834	0	0	2	0
507	4461	1	2091	0	0.468728985	4	0	0.131196	0.132202	0	0	0	0
508	1639	1	1607	0	0.9804759	3	0	0.00968255	0.0189398	0	0	0	0
509	877	1	399	0	0.454960091	3	0	0.0642354	0.0562744	0	2	0	1
510	1122	1	463	0	0.412655971	3	0	0.0432004	0.0515663	1	1	0	2
511	598	1	467	0	0.780936455	4	0	0.0146603	0.0211709	16	15	0	0
512	1246	1	583	0	0.467897271	3	0	0.0191132	0.0313623	0	0	0	0
513	745	1	549	0	0.736912752	2	0	0.0396871	0.0558667	0	0	0	0
514	843	1	318	0	0.377224199	3	0	0.0360834	0.0331656	0	0	0	0
515	3802	1	3217	0	0.846133614	4	0	0.0635949	0.038219	0	2	0	1
516	1843	1	1594	0	0.864894194	4	0	0.0207292	0.0291846	0	0	3	0
517	783	1	516	0	0.659003831	3	0	0.0289468	0.0404633	5	0	0	0
518	602	1	290	0	0.481727575	3	0	0.0597919	0.0423289	0	0	0	0
519	350	1	334	0	0.954285714	3	0	0.0121013	0.0199616	0	0	0	0
520	6926	1	5764	0	0.832226393	3	0	0.014586	0.027135	0	0	0	0
521	1197	1	781	0	0.652464495	3	0	0.0547674	0.0440901	0	0	0	0
522	424	1	364	0	0.858490566	3	0	0.0641577	0.0441922	0	0	0	0
523	847	1	622	0	0.734356553	3	0	0.0695241	0.0895011	0	0	0	0
524	705	1	491	0	0.696453901	3	0	0.0543007	0.0862654	0	0	0	0
525	3978	1	2296	0	0.57717446	3	0	0.05484	0.0524451	3	0	0	0
526	740	1	458	0	0.618918919	3	0	0.0468339	0.0432299	3	5	0	1
527	973	1	547	0	0.562178828	3	0	0.066517	0.0746108	1	0	0	1
528	2422	1	1753	0	0.723781998	5	0	0.041494	0.0666466	0	2	0	1
529	4121	1	2730	0	0.662460568	6	0	0.0294704	0.0312045	2	0	0	1
530	1252	1	852	0	0.680511182	5	0	0.0246045	0.0322419	1	0	0	1
531	503	1	493	0	0.980119284	4	0	0.00926156	0.0161667	0	0	4	0
532	1055	1	626	0	0.593364929	3	0	0.0583238	0.0511838	0	0	0	0
533	1033	1	386	0	0.373668925	3	0	0.0464423	0.0456932	0	0	34	0
534	752	1	701	0	0.932180851	2	0	0.0257862	0.0276463	0	5	0	0
535	941	1	462	0	0.490967056	3	0	0.0632713	0.0566771	0	0	0	0
536	870	1	624	0	0.717241379	3	0	0.0348247	0.0424997	0	0	0	0
537	926	1	482	0	0.520518359	3	0	0.0531874	0.0703904	0	0	0	0
538	137	0	0	0	0	0	0	0.0642361	0.0128676	3	3	0	0
539	595	1	560	0	0.941176471	3	0	0.0329639	0.0403669	0	0	0	0
540	1462	1	632	0	0.432284542	3	0	0.0325326	0.0469037	0	10	0	0
541	1322	1	675	0	0.510590015	3	0	0.0444405	0.0428299	0	0	2	1
542	811	1	480	0	0.591861899	3	0	0.0444471	0.069584	0	0	0	0
543	731	1	432	0	0.590971272	3	0	0.0329772	0.0413601	0	0	0	0
544	895	1	509	0	0.568715084	3	0	0.0287111	0.0357474	0	0	0	0
545	361	0	0	0	0	0	0	0.102978	0.101039	0	0	0	0
546	843	1	675	0	0.800711744	4	0	0.0267451	0.0286797	0	0	2	1
547	1777	1	1384	0	0.778840743	4	0	0.0153162	0.0217052	0	0	0
548	859	1	503	0	0.58556461	3	0	0.0304583	0.0496937	2	0	0	1
549	2409	1	1451	0	0.602324616	3	0	0.115665	0.127936	0	0	0	0
550	2371	1	1420	0	0.598903416	3	0	0.0962246	0.0605849	1	0	0	1
551	919	1	512	0	0.557127312	3	0	0.0246647	0.0316479	0	0	0	0
552	1017	1	576	0	0.566371681	3	0	0.033087	0.0388258	3	2	0	1
553	869	1	502	0	0.577675489	2	0	0.0849576	0.0485739	0	0	0	0
554	1020	1	581	0	0.569607843	3	0	0.0278231	0.0419858	0	0	0	0
555	846	1	612	0	0.723404255	3	0	0.0546556	0.0392683	0	0	0	0
556	911	1	414	0	0.454445664	3	0	0.0493667	0.05262	0	0	0
557	1352	1	506	0	0.374260355	3	0	0.0183159	0.0270935	1	0	0	1
558	947	1	499	0	0.526927138	3	0	0.0420971	0.0449754	2	0	0	1
559	923	1	834	0	0.903575298	2	0	0.0288017	0.0295792	0	0	0	0
560	731	1	404	0	0.552667579	3	0	0.0281918	0.0252327	0	0	0	0
561	702	1	647	0	0.921652422	3	0	0.0422664	0.0219602	36	12	4	0
562	2498	2	1059	423	0.509207366	4	1	0.0742911	0.0918	2	0	0	1
563	745	1	409	0	0.548993289	3	0	0.0182025	0.034321	0	0	0	0
564	1017	1	668	0	0.656833825	4	0	0.0669035	0.0826855	0	0	0	0
565	666	1	555	0	0.833333333	3	0	0.0247872	0.039882	0	2	0	0
566	688	1	436	0	0.63372093	3	0	0.0335291	0.0362843	0	0	0	0
567	5119	1	4009	0	0.783160774	5	0	0.0210957	0.0316072	2	3	0	0
568	810	1	755	0	0.932098765	3	0	0.0118548	0.0225197	0	0	0	0
569	710	1	433	0	0.609859155	4	0	0.0515083	0.0570605	0	0	0
570	762	1	533	0	0.699475066	3	0	0.0363001	0.0582574	4	0	0	0
571	748	1	467	0	0.624331551	3	0	0.0438001	0.04436	0	0	0	0
572	2571	1	2045	0	0.795410346	5	0	0.0461942	0.0279748	0	0	0	0
573	1027	1	741	0	0.721518987	3	0	0.0539055	0.0381603	0	0	0	0
574	789	1	593	0	0.751584284	3	0	0.0317194	0.0399611	0	0	0	0
575	1037	1	667	0	0.643201543	3	0	0.0275643	0.0434118	1	0	0	1
576	994	1	553	0	0.556338028	3	0	0.0433458	0.078747	0	3	0	0
577	3878	1	2595	0	0.66915936	5	0	0.0621489	0.0515195	0	0	0	0
578	532	1	409	0	0.768796992	3	0	0.0186186	0.0206952	0	0	0	0
579	602	1	402	0	0.667774086	3	0	0.0335529	0.0598966	0	0	0	0
580	1930	1	1415	0	0.733160622	4	0	0.0190451	0.0255695	0	0	0	0
581	1011	1	627	0	0.620178042	3	0	0.104977	0.112202	1	0	0	1
582	867	1	417	0	0.480968858	3	0	0.0697783	0.04033	0	0	0	0
583	1016	1	493	0	0.48523622	3	0	0.0372681	0.0483702	0	0	0	0
584	1143	1	621	0	0.543307087	3	0	0.0489085	0.0550647	0	1	0	1
585	748	1	521	0	0.696524064	3	0	0.0324814	0.0470604	1	0	0	1
586	976	1	510	0	0.522540984	3	0	0.0749537	0.0902598	0	0	0	0
587	5098	1	2902	0	0.56924284	4	0	0.0343596	0.0317948	0	0	0	0
588	2578	1	990	0	0.384018619	3	0	0.0841026	0.059565	0	1	0	1
589	731	1	388	0	0.530779754	3	0	0.0585664	0.0536536	2	0	0	1
590	750	1	544	0	0.725333333	2	0	0.0171147	0.023217	18	6	0	0
591	1029	1	592	0	0.575315841	3	0	0.0346913	0.0393294	4	2	0	1
592	1050	1	557	0	0.53047619	3	0	0.0542168	0.0666921	0	0	0	0
593	1588	1	1218	0	0.767002519	3	0	0.0817292	0.0569133	0	0	0	0
594	789	1	497	0	0.62991128	3	0	0.0769789	0.0617735	2	0	0	1
595	6535	1	5501	0	0.841775057	7	0	0.015582	0.024125	6	0	0	0
596	1200	2	719	242	0.795	2	0	0.0418648	0.0387351	0	0	0	0
597	558	1	533	0	0.955197133	3	0	0.0254194	0.0305528	0	0	0	0
598	873	1	786	0	0.900343643	2	0	0.0159761	0.0268339	20	0	0	0
599	905	1	494	0	0.545856354	3	0	0.0407807	0.0750687	0	0	0
600	1077	1	570	0	0.529247911	3	0	0.0371642	0.0567947	0	6	0	0
601	1099	1	568	0	0.516833485	3	0	0.0379581	0.0371217	0	1	0	1
602	900	1	579	0	0.643333333	3	0	0.0372691	0.0392531	0	0	0	0
603	1025	1	583	0	0.568780488	3	0	0.0300846	0.027591	0	0	0	0
604	741	1	340	0	0.458839406	3	0	0.0691742	0.0537228	0	0	0	0
605	899	1	466	0	0.518353726	3	0	0.0570329	0.0727236	4	0	0	0
606	942	1	419	0	0.444798301	3	0	0.0404768	0.0202336	0	0	5	0
607	1001	1	573	0	0.572427572	3	0	0.0470589	0.0532734	0	0	1	1
608	941	1	470	0	0.49946865	3	0	0.0517621	0.0460548	3	4	0	0
609	1026	1	538	0	0.524366472	3	0	0.0395538	0.0570788	0	0	0	0
610	1237	1	665	0	0.537590946	3	0	0.0561866	0.0421376	0	0	0	0
611	1190	1	660	0	0.554621849	3	0	0.0391036	0.051868	0	0	0	0
612	1446	1	719	0	0.497233748	3	0	0.0528965	0.0343171	3	0	0	0
613	1439	1	704	0	0.489228631	3	0	0.0522502	0.0815719	0	0	3	1
614	779	1	473	0	0.607188703	3	0	0.0550615	0.0597839	0	0	0	0
615	497	1	469	0	0.943661972	3	0	0.0260319	0.0282722	23	9	11	0
616	668	1	415	0	0.621257485	3	0	0.0359331	0.0172862	0	1	1
617	732	1	414	0	0.56557377	3	0	0.0500221	0.0561545	0	1	0	1
618	1112	1	545	0	0.490107914	3	0	0.0349472	0.0232919	0	0	0	0
619	235	0	0	0	0	0	0	0.0681125	0.0289113	0	0	0	0
620	10065	2	2011	787	0.243219076	8	3	0.0447566	0.0481848	0	0	0
621	1282	1	786	0	0.613104524	2	0	0.0239712	0.0339392	0	0	0	0
622	2915	1	2277	0	0.781132075	4	0	0.0193321	0.0245181	0	0	0	0
623	7113	2	5339	2525.5	0.791086743	4	1	0.0550778	0.0351396	2	0	0	0
624	706	1	417	0	0.590651558	3	0	0.0623686	0.0857617	1	0	0	1
625	3520	1	1286	0	0.365340909	3	0	0.0497643	0.0262405	0	0	0	0
626	2157	1	891	0	0.413073713	3	0	0.119911	0.109822	0	0	0	0
627	1035	1	452	0	0.436714976	3	0	0.0366727	0.0472796	0	0	0	0
628	754	1	659	0	0.874005305	3	0	0.0378724	0.0553853	0	0	0	0
629	832	1	538	0	0.646634615	3	0	0.0725166	0.0372918	0	0	0	0
630	1025	1	574	0	0.56	3	0	0.0565696	0.0533001	1	2	0	1
631	10840	1	9259	0	0.854151292	3	0	0.0388265	0.0139589	0	0	0	0
632	842	1	440	0	0.522565321	3	0	0.0410818	0.0266835	0	5	0	0
633	902	1	785	0	0.870288248	2	0	0.00302361	0.010957	0	1	0	1
634	1769	1	1398	0	0.790276993	4	0	0.0564555	0.0185324	0	0	0	0
635	1365	1	666	0	0.487912088	3	0	0.0525087	0.0574776	3	0	0	1
636	720	1	443	0	0.615277778	3	0	0.0423687	0.0514211	0	0	3	0
637	956	1	497	0	0.519874477	3	0	0.0482193	0.0679249	0	0	0	0
638	984	1	445	0	0.452235772	3	0	0.0293778	0.0467367	0	0	0	0
639	911	1	389	0	0.427003293	3	0	0.103927	0.0700692	0	0	0	0
640	1086	1	577	0	0.531307551	3	0	0.064579	0.0355498	0	11	0	0
641	1094	1	591	0	0.540219378	2	0	0.0484332	0.025134	2	0	0	0
642	1147	1	1028	0	0.89625109	2	0	0.0188018	0.0256841	0	0	0	0
643	1296	1	608	0	0.469135802	3	0	0.0661302	0.0743174	0	3	0	0
644	3153	1	2080	0	0.659689185	5	0	0.0400346	0.0618924	0	0	0	0
645	45882	1	44960	0	0.979904974	6	0	0.0287117	0.0213492	0	0	0	0
646	2531	1	2398	0	0.9474516	4	0	0.00687036	0.0104212	0	0	0
647	743	1	489	0	0.658142665	3	0	0.0658743	0.104696	0	0	0	0
648	2420	1	2326	0	0.961157025	2	0	0.0197943	0.0176135	0	0	6	0
649	872	1	468	0	0.536697248	3	0	0.0358101	0.0467601	0	0	0	0
650	840	1	512	0	0.60952381	3	0	0.0262965	0.0468045	9	0	0	0
651	1896	1	991	0	0.522679325	4	0	0.0546568	0.0461804	0	0	0	0
652	730	1	445	0	0.609589041	3	0	0.0454998	0.0512227	71	39	0	0
653	1198	1	805	0	0.671953255	3	0	0.0813203	0.106734	0	0	0	0
654	834	1	634	0	0.760191847	3	0	0.0492671	0.072	0	0	0	0
655	806	1	481	0	0.596774194	3	0	0.0607504	0.0472135	0	0	0	0
656	863	1	417	0	0.483198146	3	0	0.0658968	0.0601318	4	0	0	0
657	7579	1	506	0	0.066763425	2	0	0.0280799	0.0460411	0	0	0	0
658	783	1	672	0	0.858237548	3	0	0.0314369	0.0368765	0	0	0	0
659	459	1	350	0	0.762527233	5	0	0.0544802	0.0691382	3	0	3	1
660	606	0	0	0	0	0	0	0.0754681	0.0895289	0	0	0	0
661	719	1	569	0	0.791376912	3	0	0.0415947	0.0608518	0	0	1	1
662	1022	1	546	0	0.534246575	3	0	0.0392287	0.0541354	0	0	0	0
663	1379	1	629	0	0.456127629	3	0	0.105507	0.0841587	0	0	0	0
664	859	1	405	0	0.471478463	3	0	0.0629688	0.0663759	0	0	0	0
665	1140	1	623	0	0.546491228	3	0	0.0476619	0.062901	0	0	0	0
666	710	1	450	0	0.633802817	3	0	0.0373767	0.046596	0	0	0	0
667	1276	1	588	0	0.460815047	3	0	0.0363206	0.0509937	0	0	0	0
668	1141	2	688	242.5	0.780893953	3	1	0.0711857	0.123431	0	0	0	0
669	567	1	527	0	0.929453263	2	0	0.00748816	0.0177025	5	5	5	3
670	911	1	498	0	0.546652031	3	0	0.0334581	0.041306	0	0	0	0
671	5626	1	4472	0	0.79488091	5	0	0.0237207	0.031308	0	0	0	0
672	5811	1	4959	0	0.853381518	4	0	0.0421811	0.0199132	46	9	16	0
673	919	1	445	0	0.48422198	3	0	0.0529509	0.07167	0	0	3	0
674	1302	2	489	113.5	0.576804916	3	0.5	0.040385	0.0419553	0	0	0	0
675	792	1	403	0	0.508838384	3	0	0.0622071	0.0565977	0	0	0	0
676	2142	1	1651	0	0.770774977	4	0	0.0455449	0.0147886	2	2	0	0
677	694	1	424	0	0.610951009	3	0	0.0454083	0.0559096	0	0	0	0
678	7061	1	4614	0	0.65344852	5	0	0.0256057	0.0326284	2	0	0	1
679	1005	1	564	0	0.56119403	4	0	0.0624315	0.0482236	0	0	0	0
680	778	1	542	0	0.696658098	3	0	0.0430988	0.0697597	0	0	0	0
681	1139	1	710	0	0.623353819	3	0	0.072592	0.0555002	0	0	0	0
682	746	1	409	0	0.548257373	2	0	0.0756337	0.0565462	0	0	0	0
683	1978	1	864	0	0.436804853	3	0	0.131558	0.114791	2	0	0	1
684	1161	1	592	0	0.509905254	3	0	0.0646859	0.0575381	0	0	0	0
685	673	1	466	0	0.692421991	3	0	0.0246966	0.0380074	0	0	0	0
686	230	0	0	0	0	0	0	0.045968	0.0276288	0	0	0
687	35040	1	17132	0	0.488926941	6	0	0.0415272	0.0618971	0	2	0	1
688	1353	2	627	201	0.629711752	3	0.5	0.0339148	0.0414466	0	0	0	0
689	1062	1	575	0	0.541431262	3	0	0.0277339	0.0322634	0	0	0	0
690	784	1	643	0	0.820153061	3	0	0.0527375	0.0995223	0	0	0	0
691	821	1	402	0	0.489646772	3	0	0.0470868	0.0675893	2	0	0	1
692	828	1	605	0	0.730676329	3	0	0.0336419	0.029697	0	0	0	0
693	784	1	447	0	0.570153061	3	0	0.0470751	0.0490386	7	1	0	1
694	1007	1	571	0	0.567030785	3	0	0.0255843	0.0293374	0	0	0	0
695	1781	1	1420	0	0.797304885	4	0	0.0542346	0.02096	0	0	0	0
696	1112	1	494	0	0.444244604	3	0	0.0449823	0.0301063	0	0	0	0
697	828	1	420	0	0.507246377	3	0	0.0630266	0.0847614	0	0	0	0
698	812	1	679	0	0.836206897	3	0	0.0309305	0.0696074	0	0	0	0
699	726	1	491	0	0.67630854	3	0	0.0286416	0.0555641	0	1	2	2
700	1200	1	477	0	0.3975	3	0	0.0359729	0.0460562	0	0	0	0
701	1321	1	687	0	0.52006056	3	0	0.0440397	0.0594354	0	13	0	0
702	946	1	454	0	0.479915433	3	0	0.0735208	0.0679781	0	0	0
703	941	1	727	0	0.772582359	4	0	0.0293399	0.0515634	0	0	0	0
704	923	1	562	0	0.608884074	2	0	0.0298691	0.0347817	6	7	0	0
705	919	1	553	0	0.601741023	3	0	0.0259626	0.0365525	3	0	0	0
706	821	1	412	0	0.50182704	3	0	0.0241869	0.0329798	3	0	0	0
707	1015	1	627	0	0.61773399	8	0	0.0325657	0.0328876	0	0	0	0
708	1162	1	477	0	0.410499139	3	0	0.012833	0.0206428	0	0	0	0
709	860	1	539	0	0.626744186	3	0	0.0373659	0.0825749	0	0	0	0
710	916	1	462	0	0.504366812	2	0	0.103618	0.100548	0	0	0	0
711	1363	1	744	0	0.545854732	3	0	0.0205666	0.0202636	0	0	0	0
712	740	1	476	0	0.643243243	3	0	0.0506105	0.0480214	0	5	0	0
713	1305	1	668	0	0.511877395	3	0	0.0109887	0.0211686	1	0	0	1
714	2955	1	774	0	0.261928934	1	0	0.0748726	0.0493997	0	0	0	0
715	1440	1	1149	0	0.797916667	5	0	0.0126677	0.0193198	0	0	0	0
716	1049	1	462	0	0.440419447	3	0	0.0908601	0.0679916	0	0	0	0
717	947	1	536	0	0.565997888	3	0	0.0313449	0.0218593	1	0	0	1
718	1105	1	635	0	0.574660633	3	0	0.0865308	0.0853702	0	0	0	0
719	986	1	514	0	0.521298174	3	0	0.0292189	0.0452358	0	0	0	0
720	819	1	501	0	0.611721612	3	0	0.0583682	0.042382	0	0	0	0
721	4145	1	3549	0	0.856212304	5	0	0.0242799	0.0275823	2	0	0	1
722	1248	1	847	0	0.678685897	3	0	0.0244437	0.0240158	0	0	0	0
723	1483	2	920	359.5	0.755900202	2	0.5	0.0307846	0.0259878	0	0	0	0
724	1019	1	393	0	0.385672228	3	0	0.0800664	0.0991569	2	0	0	1
725	1194	1	465	0	0.389447236	3	0	0.0606679	0.0392119	0	0	4	0
726	1497	1	521	0	0.348029392	3	0	0.10196	0.117636	0	0	0	0
727	811	1	589	0	0.726263872	3	0	0.0159894	0.030209	0	0	0	0
728	929	1	530	0	0.57050592	3	0	0.0256089	0.0336697	0	0	0	0
729	2452	1	1188	0	0.484502447	3	0	0.0648407	0.0545639	10	0	0	0
730	875	1	581	0	0.664	3	0	0.03817	0.0374191	0	2	0	1
731	1015	1	522	0	0.514285714	3	0	0.042381	0.0596365	0	0	0	0
732	1316	1	849	0	0.645136778	2	0	0.0240231	0.0237239	0	0	0	0
733	4978	1	4269	0	0.857573323	7	0	0.0176635	0.0245558	0	0	0	0
734	1035	1	615	0	0.594202899	3	0	0.034589	0.0411159	0	0	0	0
735	423	1	423	0	1	3	0	0.00578829	0.0126608	0	2	0	1
736	749	1	572	0	0.763684913	3	0	0.0195218	0.0310482	0	0	0	0
737	1108	2	598	199	0.720216606	3	0.5	0.0519964	0.0519291	0	0	0	0
738	603	1	450	0	0.746268657	3	0	0.0886093	0.105217	0	0	0	0
739	1216	1	510	0	0.419407895	3	0	0.0788798	0.063086	0	0	0	0
740	1431	1	733	0	0.51222921	3	0	0.0743493	0.03135	0	0	0	0
741	943	1	425	0	0.45068929	3	0	0.0650579	0.0351914	0	0	0	0
742	2697	1	1932	0	0.716351502	5	0	0.0365757	0.024181	0	0	0	0
743	1055	1	770	0	0.72985782	4	0	0.0629399	0.0573751	0	0	0	0
744	553	1	439	0	0.793851718	3	0	0.0250166	0.0353942	0	0	0	0
745	751	1	526	0	0.700399467	3	0	0.0467662	0.0479663	0	2	0	1
746	1914	1	681	0	0.355799373	4	0	0.0481684	0.0698885	0	0	0	0
747	816	1	642	0	0.786764706	3	0	0.0571497	0.0426884	0	1	0	1
748	797	1	456	0	0.572145546	3	0	0.0499183	0.0353121	3	0	0	1
749	956	1	724	0	0.757322176	3	0	0.0259539	0.0310575	0	0	0	0
750	858	1	735	0	0.856643357	3	0	0.0299421	0.0602984	0	0	0	0
751	1424	1	722	0	0.507022472	3	0	0.0427743	0.0362145	0	0	0	0
752	671	1	446	0	0.664679583	3	0	0.0443932	0.0437638	11	2	0	0
753	873	1	422	0	0.483390607	3	0	0.0728005	0.0744213	4	3	3	0
754	973	1	584	0	0.60020555	3	0	0.0333474	0.0497606	0	0	0	0
755	802	1	511	0	0.637157107	3	0	0.0446152	0.0213008	0	0	0	0
756	1830	1	1279	0	0.698907104	5	0	0.0415356	0.0404643	0	2	0	1
757	756	1	576	0	0.761904762	3	0	0.027475	0.0264262	4	7	0	1
758	1154	1	521	0	0.451473137	3	0	0.0188246	0.0231129	3	0	4	0
759	838	1	422	0	0.503579952	3	0	0.0376651	0.0361673	0	0	0	0
760	754	1	446	0	0.591511936	3	0	0.0432667	0.0467781	4	7	0	1
761	736	1	484	0	0.657608696	3	0	0.0420475	0.0344555	10	0	0	0
762	110	0	0	0	0	0	0	0.0545772	0.0106844	0	0	0	0
763	2540	1	1378	0	0.542519685	3	0	0.108285	0.148328	2	0	0	0
764	1076	1	528	0	0.49070632	3	0	0.0577322	0.0545475	0	0	0	0
765	6932	2	4419	1937.5	0.715954991	9	3.5	0.0509812	0.0933736	0	0	0	0
766	1095	1	502	0	0.458447489	3	0	0.0159249	0.0285065	0	0	0	0
767	1197	1	486	0	0.406015038	3	0	0.0743727	0.0742332	0	0	0	0
768	711	1	637	0	0.895921238	3	0	0.00782739	0.0140376	47	31	5	0
769	2515	1	964	0	0.383300199	3	0	0.132234	0.122781	1	0	0	1
770	790	1	431	0	0.54556962	3	0	0.0332315	0.0403315	5	6	0	0
771	1018	1	462	0	0.453831041	3	0	0.0622193	0.093075	0	0	0	0
772	987	1	553	0	0.560283688	9	0	0.0309348	0.0289764	0	0	0	0
773	855	1	358	0	0.41871345	3	0	0.0543515	0.0506152	0	0	0	0
774	957	1	780	0	0.815047022	3	0	0.0313559	0.052041	19	14	0	0
775	295	1	291	0	0.986440678	2	0	0.00524686	0.0184154	11	0	0	0
776	730	1	443	0	0.606849315	3	0	0.0726903	0.0540205	0	0	0	0
777	854	1	356	0	0.416861827	2	0	0.10865	0.067718	0	0	0	0
778	914	1	481	0	0.526258206	3	0	0.0535743	0.0709983	0	0	0	0
779	527	1	527	0	1	3	0	0.0534431	0.0170498	16	24	28	0
780	1007	1	872	0	0.865938431	4	0	0.0280933	0.0265973	7	0	0
781	482	1	480	0	0.995850622	3	0	0.00693126	0.0199805	0	0	0	0
782	1427	2	637	213.5	0.593552908	3	0.5	0.0391224	0.0383098	3	0	0	0
783	1586	1	1083	0	0.682849937	5	0	0.0307565	0.0460096	0	0	0	0
784	101	0	0	0	0	0	0	0.0212445	0.0101866	0	0	0	0
785	790	1	330	0	0.417721519	3	0	0.0815563	0.0436832	0	0	0	0
786	1371	1	703	0	0.512764406	2	0	0.0605718	0.0309075	2	3	0	1
787	751	1	492	0	0.655126498	3	0	0.0580076	0.0167514	1	0	0	1
788	755	1	434	0	0.574834437	4	0	0.045884	0.0267487	0	1	2	2
789	1015	1	574	0	0.565517241	3	0	0.0669456	0.0601683	0	0	0	0
790	799	1	508	0	0.635794743	3	0	0.0314122	0.0720936	0	0	0	0
791	768	1	495	0	0.64453125	3	0	0.0459392	0.0396106	2	0	0	0
792	121	0	0	0	0	0	0	0.0192488	0.0158091	0	0	0	0
793	1608	1	1102	0	0.685323383	5	0	0.0393346	0.0343798	6	0	0	0
794	811	1	551	0	0.679408138	3	0	0.0296739	0.0748089	0	0	0	0
795	2633	1	1312	0	0.498290923	2	0	0.107088	0.0946015	0	1	0	1
796	1269	1	836	0	0.658786446	2	0	0.0404894	0.0208092	0	0	0	0
797	1010	1	645	0	0.638613861	3	0	0.0241887	0.0293848	1	3	0	2
798	964	1	424	0	0.439834025	3	0	0.0913182	0.095207	0	0	0	0
799	994	1	589	0	0.592555332	3	0	0.0841812	0.0575509	5	0	1	1
800	861	1	498	0	0.578397213	3	0	0.021076	0.0295899	0	0	0	0
801	898	1	410	0	0.456570156	3	0	0.0625094	0.0703757	0	0	2	0
802	636	1	329	0	0.517295597	3	0	0.075051	0.0336271	0	0	0	0
803	2381	1	1566	0	0.657706846	5	0	0.014515	0.0192461	0	0	0	0
804	948	1	501	0	0.528481013	3	0	0.0168539	0.0203718	0	0	0	0
805	819	1	575	0	0.702075702	3	0	0.0629529	0.0895706	2	0	0	1
806	902	1	417	0	0.462305987	3	0	0.0824323	0.0613991	0	1	0	1
807	555	1	445	0	0.801801802	3	0	0.02503	0.0267683	0	0	0	0
808	947	1	368	0	0.388595565	3	0	0.0475932	0.0496205	0	3	0	0
809	891	1	536	0	0.601571268	3	0	0.0412102	0.0661631	0	0	0	0
810	835	1	334	0	0.4	3	0	0.0522861	0.0342201	0	0	0	0
811	13025	1	6992	0	0.53681382	4	0	0.0410543	0.0658208	0	0	0	0
812	519	1	412	0	0.793834297	4	0	0.0457433	0.0334265	23	9	11	0
813	968	1	467	0	0.482438017	3	0	0.0441044	0.0424767	2	0	0	1
814	750	1	588	0	0.784	2	0	0.0600084	0.0329475	0	0	0	0
815	761	1	422	0	0.554533509	3	0	0.0185727	0.0321024	0	0	0
816	368	1	350	0	0.951086957	3	0	0.00542294	0.0167993	0	0	0	0
817	1747	1	1352	0	0.773898111	4	0	0.0577205	0.0178971	0	0	2	1
818	549	1	485	0	0.883424408	3	0	0.0278955	0.0402595	0	0	8	0
819	1413	1	677	0	0.479122435	3	0	0.0320685	0.0466149	0	0	0	0
820	2327	1	1689	0	0.725827245	5	0	0.0325688	0.041188	4	0	0	0
821	751	1	649	0	0.864181092	3	0	0.0186844	0.0268372	22	19	18	0
822	1006	1	618	0	0.614314115	2	0	0.036609	0.0428835	0	2	0	0
823	968	1	632	0	0.652892562	4	0	0.0449439	0.0554343	0	0	3	0
824	1250	1	688	0	0.5504	3	0	0.0373429	0.0395292	0	9	2	1
825	780	1	497	0	0.637179487	3	0	0.0671554	0.0790067	0	0	0	0
826	4068	1	3111	0	0.764749263	6	0	0.0227577	0.0315555	0	0	0	0
827	1436	2	623	210	0.575208914	3	0.5	0.0362018	0.0436889	0	0	0	0
828	121	0	0	0	0	0	0	0.0433701	0.00884924	0	0	0	0
829	2638	1	1651	0	0.625852919	3	0	0.086568	0.0637949	0	2	0	1
830	3877	1	3073	0	0.792623162	5	0	0.0129282	0.0212589	0	0	0	0
831	1564	1	872	0	0.557544757	2	0	0.0987058	0.0639299	5	0	0	0
832	664	1	417	0	0.628012048	3	0	0.0306538	0.0429053	0	0	0
833	1601	1	1095	0	0.683947533	5	0	0.0351905	0.0318299	2	3	0	1
834	1002	1	556	0	0.55489022	3	0	0.0678026	0.057402	0	0
835	5897	1	4023	0	0.682211294	6	0	0.0255175	0.0239851	0	0	0	0
836	5073	1	3914	0	0.771535581	6	0	0.0239175	0.0353163	0	1	0	1
837	831	1	373	0	0.448856799	3	0	0.0307017	0.0361443	3	2	0	1
838	1399	1	628	0	0.448892066	3	0	0.0272766	0.0254613	0	0	0	0
839	1047	1	658	0	0.628462273	3	0	0.0367303	0.0608523	3	0	0	0
840	686	1	442	0	0.644314869	3	0	0.038719	0.0645603	0	0	0	0
841	907	1	464	0	0.511576626	3	0	0.0947356	0.105503	0	0	0	0
842	762	1	635	0	0.833333333	3	0	0.0327634	0.0480298	0	0	0	0
843	1553	1	731	0	0.470701867	3	0	0.0901061	0.0957239	2	0	0	1
844	397	1	395	0	0.994962217	2	0	0.0269712	0.03881	0	0	0	0
845	786	1	471	0	0.599236641	4	0	0.0559694	0.0669935	0	0	4	0
846	859	1	423	0	0.492433062	3	0	0.0973203	0.089047	0	0	0	0
847	2371	1	1725	0	0.727541122	5	0	0.0303412	0.0323447	0	0	0	0
848	819	1	507	0	0.619047619	3	0	0.0951874	0.128297	0	0	0
849	3931	2	1219	451.5	0.390485881	3	0.5	0.146532	0.110168	0	0	0	0
850	2316	1	986	0	0.425734024	3	0	0.132711	0.0706428	0	0	2	1
851	849	1	358	0	0.421672556	3	0	0.0384821	0.0449495	0	0	0	0
852	682	1	428	0	0.627565982	3	0	0.0422018	0.058208	0	0	0	0
853	2122	1	1542	0	0.72667295	4	0	0.0261201	0.0389791	0	0	0	0
854	786	1	365	0	0.46437659	3	0	0.0677509	0.0629991	2	0	0	0
855	1160	1	623	0	0.537068966	3	0	0.0309852	0.0297601	0	0	0	0
856	754	1	565	0	0.74933687	3	0	0.0578249	0.0766913	0	0	0	0
857	1103	1	598	0	0.542157752	3	0	0.0540229	0.0560832	0	0	0	0
858	1083	1	704	0	0.650046168	3	0	0.0567498	0.0663445	0	2	3	1
859	758	1	758	0	1	3	0	0.0212907	0.0305908	0	2	0	1
860	1006	1	863	0	0.857852883	2	0	0.0354333	0.0446711	0	0	0	0
861	837	1	427	0	0.510155317	2	0	0.083391	0.0662718	6	0	0	0
862	2337	1	748	0	0.320068464	3	0	0.127988	0.136577	1	0	0	1
863	898	1	483	0	0.537861915	3	0	0.0212605	0.0396461	0	4	0	0
864	1624	1	1130	0	0.695812808	5	0	0.0533173	0.0303116	0	0	0	0
865	849	1	474	0	0.558303887	3	0	0.0428047	0.0570678	3	0	0	1
866	915	1	553	0	0.604371585	3	0	0.0197171	0.0306692	0	0	1	1
867	968	1	346	0	0.357438017	2	0	0.046503	0.0185833	0	0	0
868	1042	1	633	0	0.607485605	3	0	0.0305096	0.045737	0	0	0	0
869	968	1	410	0	0.423553719	3	0	0.0478974	0.0656915	0	0	0	0
870	1115	1	648	0	0.581165919	2	0	0.0756432	0.084448	9	0	0	0
871	1079	1	476	0	0.441149212	4	0	0.0965111	0.0579725	5	0	0	0
872	943	1	618	0	0.655355249	3	0	0.0501368	0.0181016	15	22	13	0
873	835	1	421	0	0.504191617	2	0	0.081664	0.0648058	6	0	0	0
874	1570	1	875	0	0.557324841	2	0	0.0597108	0.0591442	0	0	0	0
875	1816	1	1185	0	0.65253304	5	0	0.0301743	0.039704	5	0	3	1
876	824	1	443	0	0.537621359	3	0	0.0906535	0.120664	0	0	0	0
877	830	1	468	0	0.563855422	3	0	0.034323	0.0441684	0	0	3	0
878	1027	1	535	0	0.520934761	3	0	0.0503281	0.0391401	0	0	0	0
879	1239	1	516	0	0.416464891	3	0	0.0374111	0.0231571	2	0	0	0
880	813	1	576	0	0.708487085	3	0	0.0294452	0.0389329	0	1	1	2
881	1895	1	1692	0	0.892875989	3	0	0.0190347	0.0232933	12	5	0	0
882	1048	1	826	0	0.788167939	3	0	0.0337469	0.0333622	5	18	0	0
883	1889	1	848	0	0.44891477	2	0	0.0777307	0.0802382	0	0	0	0
884	980	1	496	0	0.506122449	3	0	0.0530323	0.0573975	0	1	1
885	1843	1	1615	0	0.87628866	4	0	0.0158476	0.0243544	0	0	0	0
886	749	1	416	0	0.55540721	4	0	0.0792214	0.0945629	0	1	0	1
887	1309	1	910	0	0.695187166	2	0	0.0555449	0.0372525	0	10	0	0
888	846	1	751	0	0.887706856	3	0	0.0198291	0.0247777	0	0	1	1
889	802	1	450	0	0.561097257	3	0	0.0174211	0.0318836	0	0	0	0
890	661	1	515	0	0.779122542	2	0	0.0593036	0.0196553	28	9	2	1
891	784	1	534	0	0.681122449	3	0	0.0746401	0.125963	0	0	0	0
892	758	1	430	0	0.567282322	4	0	0.0572739	0.0560357	71	39	0	0
893	1021	1	713	0	0.698334966	3	0	0.0326747	0.0490429	0	1	0	1
894	760	1	504	0	0.663157895	3	0	0.101844	0.125828	5	0	0	0
895	816	1	603	0	0.738970588	3	0	0.021545	0.0326559	0	0	0	0
896	927	1	453	0	0.488673139	3	0	0.038894	0.0477803	0	0	0	0
897	853	1	292	0	0.342321219	3	0	0.087706	0.108866	0	0	0	0
898	957	2	463	128.5	0.699059561	3	0.5	0.0636818	0.0652277	0	0	0	0
899	772	1	460	0	0.595854922	3	0	0.0522598	0.0701833	0	0	0	0
900	948	1	331	0	0.349156118	3	0	0.0281299	0.044967	4	0	0	0
901	1754	1	1381	0	0.787343216	4	0	0.0185586	0.0241878	1	0	0	1
902	2426	1	1340	0	0.552349547	3	0	0.108964	0.126661	0	0	0	0
903	909	1	525	0	0.577557756	3	0	0.0482183	0.0234892	0	1	0	1
904	861	1	536	0	0.62253194	3	0	0.0197706	0.0369012	4	2	0	1
905	988	1	483	0	0.488866397	3	0	0.0380839	0.0416077	0	0	0	0
906	942	1	423	0	0.449044586	3	0	0.0379448	0.0515392	0	0	0
907	868	1	651	0	0.75	3	0	0.056111	0.0828196	0	0
908	801	1	508	0	0.634207241	3	0	0.0325934	0.0487536	1	0	0	1
909	2663	1	1083	0	0.406684191	3	0	0.0820432	0.0865668	0	3	0	0
910	4315	1	3510	0	0.813441483	5	0	0.0207324	0.0256284	6	0	0	0
911	942	1	442	0	0.469214437	3	0	0.0659217	0.0714179	0	0	0	0
912	1335	1	851	0	0.637453184	2	0	0.0405351	0.0297744	1	0	0	1
913	1021	1	578	0	0.566111655	3	0	0.0880859	0.0874893	0	0	0	0
914	947	1	510	0	0.538542767	3	0	0.0307018	0.0412107	0	0	0
915	1017	1	659	0	0.647984267	3	0	0.0215919	0.0343572	0	2	0	1
916	938	1	453	0	0.482942431	3	0	0.0221247	0.0431771	0	0	0
917	933	1	420	0	0.450160772	3	0	0.0900465	0.0980931	0	0	0	0
918	1969	1	1208	0	0.613509396	3	0	0.0440002	0.0295238	0	0	0
919	774	1	532	0	0.687338501	3	0	0.0255791	0.0307318	0	0	0	0
920	1153	1	671	0	0.581960104	4	0	0.0537623	0.0574707	0	0	0	0
921	836	1	357	0	0.427033493	2	0	0.0460113	0.0429645	0	0	0	0
922	1053	2	509	154.5	0.67331434	3	1	0.0226282	0.0248032	0	0	0	0
923	948	1	507	0	0.534810127	3	0	0.0241904	0.030374	0	0	3	1
924	850	1	552	0	0.649411765	3	0	0.0508671	0.0683081	0	0	0	0
925	942	1	369	0	0.391719745	3	0	0.0455709	0.0492483	0	0	0	0
926	1083	1	745	0	0.68790397	2	0	0.047314	0.052985	0	0	0	0
927	1016	1	438	0	0.431102362	3	0	0.029046	0.0313008	4	0	0	0
928	1892	1	1519	0	0.802854123	5	0	0.0139701	0.0220752	0	0	4	0
929	1067	1	980	0	0.91846298	3	0	0.0264956	0.0221388	7	2	0	0
930	935	1	572	0	0.611764706	3	0	0.0497518	0.0505217	0	0	0	0
931	893	1	482	0	0.539753639	3	0	0.0522025	0.0658392	0	2	0	1
932	840	1	459	0	0.546428571	3	0	0.0381849	0.0474026	2	0	0	0
933	2573	1	775	0	0.301204819	3	0	0.144591	0.141146	2	8	0	0
934	1333	1	826	0	0.619654914	2	0	0.0197816	0.0210455	0	0	0
935	889	1	511	0	0.57480315	3	0	0.0709653	0.0378084	0	0	0	0
936	1900	1	905	0	0.476315789	3	0	0.0805615	0.0316092	9	0	0	0
937	1184	1	841	0	0.710304054	3	0	0.0258173	0.0349442	0	5	2	0
938	1012	1	834	0	0.824110672	2	0	0.0204573	0.0321275	0	0
939	860	1	421	0	0.489534884	3	0	0.0323218	0.0382827	0	6	4	0
940	1459	1	875	0	0.59972584	3	0	0.0758834	0.0457522	0	0	0	0
941	982	2	532	166	0.745417515	3	0.5	0.0374458	0.0376261	0	0	0	0
942	764	1	486	0	0.636125654	3	0	0.0626652	0.05919	38	29	4	1
943	495	1	407	0	0.822222222	3	0	0.0227104	0.0331984	0	0	0	0
944	502	1	418	0	0.832669323	3	0	0.0097616	0.0164788	0	0	0	0
945	1091	1	653	0	0.598533456	3	0	0.0374794	0.0550711	2	0	5	1
946	1131	1	635	0	0.561450044	3	0	0.0339797	0.0444421	0	0	0	0
947	789	1	405	0	0.513307985	3	0	0.0505552	0.0550501	1	0	2	1
948	1191	1	494	0	0.414777498	3	0	0.0650537	0.0273627	0	0	0	0
949	974	1	479	0	0.491786448	3	0	0.0450332	0.051276	0	0	0	0
950	1022	1	446	0	0.436399217	3	0	0.0691116	0.10278	0	3	6	1
951	3518	1	2572	0	0.731097214	4	0	0.035925	0.0535299	0	0	0	0
952	958	1	513	0	0.535490605	3	0	0.0597252	0.0884457	0	0	0	0
953	574	1	505	0	0.879790941	2	0	0.0230022	0.0277113	6	8	0	1
954	1199	1	500	0	0.417014178	3	0	0.0385716	0.0472607	0	0	0	0
955	601	1	325	0	0.540765391	2	0	0.0612369	0.0597231	2	0	0	0
956	2587	1	2104	0	0.813297256	5	0	0.0187356	0.0205517	0	0	0	0
957	1143	1	547	0	0.478565179	4	0	0.0671163	0.0727954	0
958	1976	1	1843	0	0.932692308	2	0	0.00935853	0.0116615	0	0	0	0
959	1113	1	842	0	0.756513926	2	0	0.0356776	0.0798593	0	0	0	0
960	1118	1	958	0	0.856887299	2	0	0.0341543	0.0666195	1	0	3	2
961	759	1	479	0	0.631093544	3	0	0.0571144	0.0244974	2	0	0	1
962	6045	1	414	0	0.068486352	1	0	0.0193279	0.0190292	0	0	0	0
963	853	1	505	0	0.592028136	2	0	0.0269799	0.0276817	0	0	0	0
964	726	1	452	0	0.622589532	3	0	0.0450908	0.0519292	3	1	0	1
965	6381	1	4505	0	0.706002194	6	0	0.0632401	0.0478242	0	0	0	0
966	782	1	341	0	0.436061381	3	0	0.112175	0.119944	0	0	0	0
967	992	1	818	0	0.824596774	2	0	0.0230872	0.0341858	0	0	0	0
968	877	1	499	0	0.568985177	3	0	0.0136432	0.0319219	0	0	1	1
969	620	1	509	0	0.820967742	3	0	0.0271724	0.037348	3	0	0	0
970	1095	1	624	0	0.569863014	3	0	0.0197824	0.027376	0	0	0	0
971	11493	1	10177	0	0.885495519	5	0	0.0094508	0.0221969	0	0	5	0
972	1002	1	621	0	0.619760479	3	0	0.0238054	0.0338571	0	0	0	0
973	976	1	540	0	0.553278689	3	0	0.0248073	0.0353902	0	0	0	0
974	1079	1	516	0	0.478220575	3	0	0.0354976	0.0431985	3	1	0	1
975	702	1	479	0	0.682336182	3	0	0.0175769	0.0245692	9	0	0	0
976	1310	1	642	0	0.490076336	3	0	0.0304268	0.0366135	0	0	2	0
977	959	1	368	0	0.383733055	3	0	0.0639352	0.0591373	0	0	0	0
978	3493	1	2769	0	0.792728314	5	0	0.0225656	0.0294454	4	0	0	0
979	794	1	446	0	0.561712846	2	0	0.0748774	0.0539685	0	0	0	0
980	875	1	402	0	0.459428571	3	0	0.0695341	0.0503908	9	2	0	0
981	852	1	618	0	0.725352113	3	0	0.06906	0.055608	0	0	0	0
982	759	1	337	0	0.44400527	3	0	0.0944319	0.0592224	0	0	0	0
983	757	1	306	0	0.404227213	3	0	0.080444	0.0718304	1	0	0	1
984	677	1	287	0	0.423929099	3	0	0.0621768	0.066508	0	0	0	0
985	1185	1	661	0	0.557805907	3	0	0.0264664	0.0406678	0	0	0	0
986	1161	1	688	0	0.592592593	3	0	0.0215228	0.0410715	0	0	0	0
987	1104	1	618	0	0.559782609	3	0	0.0437745	0.0695167	0	0	1	1
988	1022	1	580	0	0.567514677	3	0	0.0213449	0.0246752	0	0	0	0
989	1032	1	494	0	0.478682171	3	0	0.0854163	0.0881569	0	0	0	0
990	1199	1	505	0	0.42118432	3	0	0.0602168	0.0747018	5	0	0	0
991	907	1	474	0	0.522601985	3	0	0.0308971	0.0405262	0	0	0	0
992	639	1	580	0	0.907668232	3	0	0.0457409	0.0275358	0	0	0	0
993	770	1	482	0	0.625974026	3	0	0.0482761	0.0772367	9	0	0	0
994	1027	1	456	0	0.444011685	3	0	0.0832747	0.0940643	0	0	0	0
995	796	1	690	0	0.866834171	2	0	0.0420147	0.0585824	2	5	3	1
996	778	1	652	0	0.838046272	3	0	0.030738	0.0349015	5	0	0	0
997	904	1	440	0	0.486725664	3	0	0.0709345	0.075327	0	0	0	0
998	940	1	581	0	0.618085106	3	0	0.0322422	0.0354823	0	0	0	0
999	884	1	389	0	0.440045249	3	0	0.0728561	0.0713248	6	4	0	0
1000	3010	1	2871	0	0.953820598	2	0	0.0155148	0.0274737	3	0	0	1
1001	1013	1	551	0	0.543928924	3	0	0.0223246	0.02725	0	0	0	0
1002	1039	1	493	0	0.474494706	3	0	0.0251935	0.0330469	1	0	0	1
1003	982	1	517	0	0.526476578	3	0	0.0791248	0.0462307	5	0	0	0
1004	1065	1	1030	0	0.96713615	3	0	0.0106027	0.0181004	0	0	0	0
1005	479	1	390	0	0.814196242	3	0	0.0145683	0.0249848	0	0	0	0
1006	761	1	465	0	0.611038108	3	0	0.0381519	0.0426824	0	0	0	0
1007	849	1	451	0	0.531213192	2	0	0.0627607	0.0723324	2	0	3	1
1008	1351	1	798	0	0.590673575	3	0	0.026001	0.0290955	0	0	0	0
1009	1032	1	494	0	0.478682171	3	0	0.0353759	0.0438026	0	0	0	0
1010	923	1	424	0	0.459371614	3	0	0.0935561	0.0458521	0	2	0	1
1011	898	1	402	0	0.44766147	3	0	0.0694287	0.0677725	0	0	0	0
1012	966	1	553	0	0.572463768	3	0	0.0321181	0.0341479	0	0	0	0
1013	716	1	534	0	0.745810056	2	0	0.0236828	0.0475399	0	0	0	0
1014	1158	1	585	0	0.505181347	3	0	0.0574231	0.0946996	0	0	0	0
1015	714	1	446	0	0.62464986	3	0	0.0609993	0.0967739	0	0	0	0
1016	1203	2	508	143.5	0.605985037	3	0.5	0.0890305	0.109126	0	0	0	0
1017	12	0	0	0	0	0	0	0.0525278	0.0154363	1	0	0	1
1018	1245	2	514	154.5	0.57751004	4	0.5	0.107436	0.105216	0	1	0	1
1019	863	1	363	0	0.420625724	3	0	0.0397008	0.0438351	5	2	0	1
1020	1113	1	657	0	0.590296496	3	0	0.0563558	0.082114	0	0	4	0
1021	1234	1	700	0	0.56726094	2	0	0.0694811	0.0909351	0	0	0	0
1022	875	1	567	0	0.648	3	0	0.0304383	0.0329583	0	0	0	0
1023	861	1	799	0	0.927990708	5	0	0.0256728	0.0164678	1	8	0	1
1024	962	1	485	0	0.504158004	4	0	0.094873	0.112896	0	0	0	0
1025	3127	1	2072	0	0.662615926	5	0	0.0445164	0.0578077	0	1	0	1
1026	2189	1	1664	0	0.760164459	4	0	0.0237316	0.0275532	0	3	0	1
1027	926	1	413	0	0.44600432	2	0	0.0563656	0.0576612	2	0	0	0
1028	760	1	533	0	0.701315789	3	0	0.0199903	0.0336326	0	0	3	0
1029	1060	1	708	0	0.667924528	3	0	0.0703756	0.0697547	0	0	0	0
1030	4912	1	3429	0	0.698086319	5	0	0.0708209	0.0495001	0	0	0	0
1031	222	0	0	0	0	0	0	0.0593451	0.0439914	0	0	0	0
1032	921	1	589	0	0.639522258	4	0	0.062682	0.0338882	0	2	0	1
1033	627	1	390	0	0.622009569	3	0	0.0677393	0.0583524	1	2	0	1
1034	782	1	490	0	0.626598465	3	0	0.0244075	0.0383333	2	2	0	2
1035	774	1	523	0	0.675710594	2	0	0.0330386	0.0300091	0	0	0	0
1036	956	1	448	0	0.468619247	3	0	0.0816707	0.054768	0	0	0	0
1037	2441	1	1586	0	0.649733716	5	0	0.045865	0.0575813	0	3	0	0
1038	794	1	605	0	0.761964736	3	0	0.0817639	0.121246	0	0	0	0
1039	834	1	682	0	0.817745803	2	0	0.0276443	0.0411494	0	0	3	0
1040	924	1	484	0	0.523809524	3	0	0.0267933	0.0202651	13	16	0	0
1041	1162	1	805	0	0.692771084	2	0	0.0516475	0.0586079	0	0	0	0
1042	1219	1	785	0	0.643970468	2	0	0.0437426	0.0485875	2	0	0	0
1043	1077	0	0	0	0	0	0	0.0923998	0.0561776	0	0	0	0
1044	66	0	0	0	0	0	0	0.116285	0.0148152	2	0	0	0
1045	1149	1	536	0	0.466492602	3	0	0.0626877	0.0583967	0	0	0	0
1046	1894	1	1356	0	0.71594509	5	0	0.0248299	0.0303858	0	0	0	0
1047	1062	1	558	0	0.525423729	3	0	0.0728755	0.105492	2	0	2	2
1048	1036	1	604	0	0.583011583	3	0	0.0453425	0.0785777	0	1	0	1
1049	23106	1	7277	0	0.314939842	8	0	0.0558095	0.0610815	0	0	0	0
1050	970	1	588	0	0.606185567	3	0	0.0925835	0.137129	0	0	3	0
1051	1195	1	710	0	0.594142259	2	0	0.0430916	0.061093	5	0	0	0
1052	919	1	423	0	0.460282916	3	0	0.0927128	0.0676375	0	0	0
1053	688	1	466	0	0.677325581	3	0	0.0569411	0.0277877	0	0	0	0
1054	740	1	417	0	0.563513514	4	0	0.0426329	0.0462708	0	1	2	2
1055	1430	0	0	0	0	0	0	0.14546	0.105163	0	0	0	0
1056	850	1	735	0	0.864705882	3	0	0.01851	0.029523	0	0	0	0
1057	994	1	599	0	0.602615694	3	0	0.0535765	0.0282674	1	0	2	2
1058	922	1	462	0	0.501084599	3	0	0.0342773	0.0346896	3	0	0	0
1059	2503	1	791	0	0.316020775	2	0	0.124257	0.0973604	0	0	0	0
1060	811	1	584	0	0.720098644	2	0	0.0278287	0.0412356	0	3	2	1
1061	827	1	679	0	0.821039903	3	0	0.0318115	0.0409114	0	0	0	0
1062	883	1	398	0	0.450736127	3	0	0.0864741	0.0865616	0	0	0	0
1063	1055	1	1029	0	0.97535545	4	0	0.0207386	0.0144303	0	0	0	0
1064	1072	1	444	0	0.414179104	3	0	0.0459822	0.0584466	0	0	0	0
1065	19301	4	955	194.566666	0.12906067	4	0.5	0.116785	0.0642619	0	0	0	0
1066	1233	1	501	0	0.406326034	3	0	0.0213823	0.0297166	0	3	0	0
1067	1032	1	625	0	0.605620155	3	0	0.0723975	0.0936947	0	2	0	1
1068	1061	1	439	0	0.413760603	3	0	0.0868096	0.0833763	0	0	0	0
1069	947	1	522	0	0.551214361	3	0	0.0389083	0.0518227	0	0	0	0
1070	825	1	442	0	0.535757576	3	0	0.0634849	0.0558512	1	0	0	1
1071	1712	1	1604	0	0.936915888	2	0	0.00175205	0.0159774	0	0	0	0
1072	1144	1	639	0	0.558566434	3	0	0.0787765	0.0750917	0	0	0	0
1073	861	1	716	0	0.831591173	3	0	0.0361397	0.0454644	0	0	0	0
1074	2358	1	1640	0	0.695504665	5	0	0.0295868	0.0371496	43	8	0	0
1075	1122	1	464	0	0.413547237	3	0	0.0323281	0.0341971	0	0	0	0
1076	3309	1	2293	0	0.692958598	5	0	0.0238657	0.0370099	3	0	0	0
1077	904	1	432	0	0.477876106	3	0	0.0851062	0.0996921	0	0	0	0
1078	980	1	539	0	0.55	3	0	0.0363885	0.0494698	0	0	0	0
1079	826	1	604	0	0.731234867	3	0	0.0416595	0.0266821	2	0	3	1
1080	823	1	490	0	0.595382746	3	0	0.0366179	0.0610817	2	0	2	1
1081	1006	1	493	0	0.490059642	3	0	0.0812002	0.0744422	0	0	0	0
1082	1427	1	553	0	0.387526279	3	0	0.0523952	0.0623148	0	0	0	0
1083	782	1	471	0	0.60230179	3	0	0.0880401	0.0629087	0	0	0	0
1084	1073	1	720	0	0.671015843	3	0	0.0293533	0.0338125	0	0	0	0
1085	928	1	561	0	0.604525862	3	0	0.0387658	0.0402033	0	0	0	0
1086	897	1	391	0	0.435897436	2	0	0.061245	0.060046	0	0	0	0
1087	4667	1	3852	0	0.825369616	6	0	0.0148307	0.0300584	0	0	0	0
1088	901	1	505	0	0.560488346	3	0	0.0640076	0.0867151	0	0	0	0
1089	5081	1	3502	0	0.689234403	5	0	0.0240846	0.0378933	0	1	4	0
1090	322	1	322	0	1	2	0	0.010755	0.0223362	0	0	0	0
1091	804	1	494	0	0.614427861	3	0	0.0552898	0.0508414	26	24	21	0
1092	1899	1	1348	0	0.709847288	3	0	0.100837	0.076987	0	0	0	0
1093	5682	1	3358	0	0.590989088	5	0	0.0255938	0.0356452	0	0	0	0
1094	1071	1	549	0	0.512605042	3	0	0.0389101	0.052519	4	2	0	1
1095	773	1	479	0	0.619663648	3	0	0.0773455	0.0911274	0	0	0	0
1096	1004	1	604	0	0.601593625	3	0	0.0814012	0.103289	2	0	1
1097	987	1	594	0	0.601823708	3	0	0.0206136	0.0378606	0	0	0
1098	1193	1	567	0	0.475272422	3	0	0.119295	0.134209	0	0	0	0
1099	954	1	524	0	0.549266247	2	0	0.0459928	0.0467529	0	0	0	0
1100	1154	1	678	0	0.587521664	3	0	0.0317916	0.0243932	0	0	0	0
1101	1029	1	648	0	0.629737609	3	0	0.0513671	0.0806171	1	0	2	2
1102	784	1	418	0	0.533163265	3	0	0.080299	0.0935309	0	2	0	1
1103	812	1	427	0	0.525862069	3	0	0.0825934	0.0429515	5	0	3	0
1104	1024	1	451	0	0.440429688	3	0	0.0587651	0.0548748	0	0	0	0
1105	993	1	564	0	0.567975831	3	0	0.0212916	0.0445353	0	0	0	0
1106	3169	1	2353	0	0.742505522	5	0	0.0224985	0.0341449	0	0	0	0
1107	822	1	516	0	0.627737226	3	0	0.0372276	0.0512353	5	0	0	0
1108	847	1	406	0	0.479338843	3	0	0.0567185	0.0540687	0	0	0	0
1109	675	0	0	0	0	0	0	0.0450032	0.0244441	3	4	0	2
1110	811	1	541	0	0.667077682	3	0	0.06599	0.0503578	0	0	0	0
1111	549	1	477	0	0.868852459	3	0	0.030772	0.0442806	10	13	6	0
1112	1089	1	555	0	0.509641873	3	0	0.0373642	0.0488109	0	11	0	0
1113	973	1	601	0	0.617677287	3	0	0.0487493	0.0295023	0	0	0	0
1114	1251	1	757	0	0.605115907	2	0	0.0733146	0.0873931	0	0	0	0
1115	823	1	549	0	0.667071689	3	0	0.029379	0.0391987	0	0	0	0
1116	2798	1	1971	0	0.704431737	5	0	0.0295049	0.0345346	0	0	0	0
1117	745	1	572	0	0.767785235	3	0	0.0276549	0.0344192	0	0
1118	1080	1	657	0	0.608333333	2	0	0.0487508	0.0741759	9	0	0	0
1119	861	1	547	0	0.635307782	3	0	0.0320545	0.0633579	0	2	0	1
1120	913	1	533	0	0.583789704	3	0	0.0363772	0.056724	0	0	0	0
1121	1013	1	544	0	0.537018756	3	0	0.0237188	0.0253214	1	0	0	1
1122	959	1	489	0	0.509906152	3	0	0.0949858	0.101442	6	0	0	0
1123	3947	1	3032	0	0.768178363	5	0	0.0243977	0.026349	0	0	0
1124	5035	1	4186	0	0.831380338	4	0	0.0191456	0.0413036	0	0	0	0
1125	925	1	554	0	0.598918919	3	0	0.019596	0.0290457	0	0	0	0
1126	1204	1	851	0	0.706810631	3	0	0.0451147	0.052154	1	0	0	1
1127	831	1	404	0	0.486161252	3	0	0.0776366	0.0716462	1	0	0	1
1128	1504	1	510	0	0.339095745	3	0	0.0735086	0.101466	0	0	0	0
1129	803	1	446	0	0.555417186	3	0	0.029527	0.0418601	0	0	3	0
1130	888	1	432	0	0.486486486	3	0	0.0867907	0.0655014	0	2	2	2
1131	779	1	485	0	0.622593068	3	0	0.0898134	0.0632416	0	8	0	0
1132	1383	1	876	0	0.63340564	4	0	0.049531	0.0756065	0	0	0	0
1133	9110	1	7387	0	0.810867179	7	0	0.0250975	0.0343802	2	0	0	1
1134	898	1	369	0	0.41091314	3	0	0.146994	0.154498	0	0	0	0
1135	1193	1	684	0	0.57334451	3	0	0.0717705	0.0205914	0	0	0	0
1136	4647	1	3745	0	0.805896277	5	0	0.0193843	0.026543	0	0	0	0
1137	949	1	480	0	0.505795574	3	0	0.0237664	0.0334027	0	0	0	0
1138	3774	1	3174	0	0.841017488	5	0	0.0220811	0.0248102	0	0	0	0
1139	857	1	323	0	0.376896149	3	0	0.0527405	0.0575602	0	0	0	0
1140	849	1	415	0	0.488810365	3	0	0.0752994	0.0573455	0	0	0	0
1141	594	1	574	0	0.966329966	3	0	0.00485449	0.0163812	2	0	0	1
1142	11111	1	9022	0	0.81198812	6	0	0.0422483	0.0208228	0	2	0	1
1143	850	1	816	0	0.96	3	0	0.0319336	0.0388149	0	0	0	0
1144	1133	1	585	0	0.516328332	3	0	0.0498333	0.0864308	0	0	0	0
1145	913	1	541	0	0.592552026	3	0	0.0684466	0.0396233	0	0	0	0
1146	886	1	520	0	0.586907449	3	0	0.0370025	0.0298691	0	0	0	0
1147	4826	1	2820	0	0.584334853	3	0	0.0287778	0.0227562	0	0	3	1
1148	2546	1	1677	0	0.658680283	4	0	0.035112	0.0344783	2	0	0	1
1149	960	1	438	0	0.45625	3	0	0.0741812	0.0680345	0	0	0	0
1150	309	1	200	0	0.647249191	1	0	0.0336974	0.00970631	0	0	0	0
1151	926	1	738	0	0.796976242	3	0	0.0505038	0.072225	0	0	0	0
1152	1095	1	550	0	0.502283105	2	0	0.0921019	0.100741	0	0	0	0
1153	1926	1	1131	0	0.587227414	3	0	0.0928391	0.0738785	0	0	0	0
1154	1063	1	653	0	0.614299153	3	0	0.0289817	0.044514	0	3	1	1
1155	943	1	535	0	0.567338282	3	0	0.0380466	0.0562326	0	0	0	0
1156	979	1	588	0	0.60061287	2	0	0.0337858	0.0398514	0	0	0	0
1157	1024	1	522	0	0.509765625	3	0	0.0370667	0.0438468	0	2	0	1
1158	11004	1	10485	0	0.952835333	2	0	0.0405162	0.0192753	0	2	3	2
1159	870	1	440	0	0.505747126	3	0	0.0549846	0.0630616	2	2	0	1
1160	1556	2	809	294.5	0.661311054	3	0.5	0.0319141	0.0244303	0	0	0	0
1161	949	1	505	0	0.532139094	3	0	0.0224069	0.0326491	0	0	0
1162	1086	1	580	0	0.534069982	3	0	0.0454356	0.0402351	0	0	0	0
1163	508	1	401	0	0.789370079	3	0	0.0277349	0.0186308	10	13	6	0
1164	1276	1	705	0	0.552507837	3	0	0.0202142	0.0342756	0	0	0	0
1165	769	1	370	0	0.481144343	4	0	0.0509197	0.0226687	3	0	0	0
1166	158	0	0	0	0	0	0	0.0957223	0.0485763	9	0	0	0
1167	914	1	533	0	0.583150985	3	0	0.0520977	0.0546531	0	0	4	0
1168	962	1	716	0	0.744282744	4	0	0.0329173	0.0412388	0	0	0	0
1169	1175	1	644	0	0.548085106	3	0	0.0383029	0.0459852	0	0	0	0
1170	1188	1	664	0	0.558922559	3	0	0.0406518	0.0796666	0	0	0	0
1171	1971	1	952	0	0.483003551	3	0	0.102341	0.0565659	0	0	0	0
1172	4792	1	3583	0	0.747704508	5	0	0.0217202	0.0311676	0	9	0	0
1173	1045	1	917	0	0.877511962	3	0	0.100898	0.110854	2	0	0	1
1174	1237	1	521	0	0.421180275	3	0	0.0473023	0.0656059	0	0	0	0
1175	877	1	467	0	0.532497149	3	0	0.0632906	0.0690955	0	0	0	0
1176	213	0	0	0	0	0	0	0.0559508	0.0162813	0	0	0	0
1177	900	1	379	0	0.421111111	3	0	0.0446042	0.0462354	0	1	3	1
1178	308	1	303	0	0.983766234	2	0	0.00580903	0.0192663	8	0	0	0
1179	227	0	0	0	0	0	0	0.0581215	0.0164999	3	0	0	1
1180	866	1	401	0	0.463048499	3	0	0.0636845	0.060756	0	0	0	0
1181	489	1	400	0	0.81799591	3	0	0.0451685	0.0262223	0	0	0	0
1182	900	1	408	0	0.453333333	3	0	0.0795304	0.0551804	0	2	0	1
1183	1072	1	552	0	0.514925373	3	0	0.0445706	0.0193998	3	0	0	0
1184	966	1	586	0	0.606625259	3	0	0.0451126	0.0581246	0	0	3	0
1185	1188	1	733	0	0.617003367	3	0	0.0482138	0.0439988	0	0	0	0
1186	535	1	475	0	0.887850467	2	0	0.010609	0.0245558	0	0	3	0
1187	505	1	448	0	0.887128713	2	0	0.0123419	0.0264281	3	0	0	0
1188	5301	1	4727	0	0.891718544	6	0	0.0404217	0.0279558	0	5	0	0
1189	956	1	475	0	0.496861925	2	0	0.0545108	0.0476422	0	0	0	0
1190	908	1	421	0	0.463656388	3	0	0.0235279	0.0237393	0	0	0	0
1191	499	1	483	0	0.967935872	3	0	0.0309741	0.0564844	0	0	0	0
1192	1050	1	511	0	0.486666667	2	0	0.0925052	0.0859103	0	0	0	0
1193	1681	1	931	0	0.553837002	3	0	0.0220024	0.0342868	0	0	0	0
1194	4964	1	3847	0	0.774979855	5	0	0.0418919	0.0337502	0	0	0	0
1195	1335	1	631	0	0.472659176	3	0	0.0314171	0.0319872	0	0	0	0
1196	930	1	646	0	0.694623656	3	0	0.040794	0.0419286	0	0	0	0
1197	961	1	538	0	0.559833507	3	0	0.0592023	0.0576594	0	0	0	0
1198	1033	1	546	0	0.528557599	4	0	0.0388046	0.0443552	0
1199	1006	1	654	0	0.650099404	3	0	0.0293488	0.0564527	0	0	0	0
1200	1210	1	782	0	0.646280992	2	0	0.036435	0.0584364	0	0	0	0
1201	736	1	446	0	0.605978261	3	0	0.0328321	0.0392821	22	19	18	0
1202	771	1	412	0	0.534370947	3	0	0.0453537	0.0668835	2	0	2	1
1203	777	1	418	0	0.537966538	3	0	0.0561527	0.0449931	0	2	0	1
1204	1082	1	656	0	0.606284658	3	0	0.0440036	0.0503531	0	0	0	0
1205	904	1	510	0	0.564159292	3	0	0.0542929	0.0802442	0	0	0	0
1206	1038	1	560	0	0.539499037	3	0	0.0660838	0.0414418	0	0	0	0
1207	909	1	632	0	0.695269527	3	0	0.0542256	0.0306258	0	0	0	0
1208	1142	1	691	0	0.605078809	2	0	0.0342023	0.0681604	20	0	0	0
1209	1440	1	811	0	0.563194444	3	0	0.0680188	0.0212674	0	0	0	0
1210	802	1	502	0	0.625935162	3	0	0.0214308	0.027877	0	0	0	0
1211	796	1	500	0	0.628140704	3	0	0.0321568	0.0448383	0	0	0	0
1212	1081	1	525	0	0.485661425	3	0	0.0269142	0.0267999	0	0	0	0
1213	967	1	504	0	0.521199586	3	0	0.0230235	0.0229381	0	14	1	1
1214	617	1	327	0	0.529983793	3	0	0.0517742	0.0210962	0	0	0	0
1215	8110	1	5613	0	0.692108508	4	0	0.0467418	0.0948095	0	0	0	0
1216	1023	1	532	0	0.520039101	3	0	0.0291429	0.0315137	1	0	0	1
1217	685	1	373	0	0.544525547	3	0	0.0469689	0.0558519	1	0	0	1
1218	1246	1	603	0	0.483948636	3	0	0.0543112	0.0616699	5	0	4	0
1219	1140	1	751	0	0.65877193	2	0	0.0322225	0.0580398	0	0	2	1
1220	1171	1	792	0	0.676345004	2	0	0.0502763	0.0544178	0	0	0	0
1221	1076	1	573	0	0.532527881	3	0	0.0285401	0.0645308	0	0	0	0
1222	846	1	459	0	0.542553191	5	0	0.0768571	0.0707543	4	0	0	0
1223	876	1	472	0	0.538812785	3	0	0.035707	0.0295582	0	0	0	0
1224	1065	1	595	0	0.558685446	3	0	0.0345859	0.0417913	0	0	0	0
1225	1238	1	1069	0	0.863489499	2	0	0.044806	0.0171965	0	0	0	0
1226	892	1	418	0	0.468609865	3	0	0.0691742	0.0761881	0	0	0	0
1227	944	1	507	0	0.537076271	3	0	0.0286423	0.0258824	0	3	0	0
1228	1160	1	572	0	0.493103448	3	0	0.0594136	0.0806489	0	0	0	0
1229	877	1	520	0	0.592930445	3	0	0.026695	0.0305917	0	3	2	1
1230	1065	0	0	0	0	0	0	0.0428151	0.0349401	0	0	0	0
1231	1141	1	467	0	0.409290096	3	0	0.0798507	0.0693106	0	0	0	0
1232	1149	1	695	0	0.604873803	3	0	0.0615721	0.0463109	0	6	0	0
1233	1468	2	674	228.5	0.606948229	3	0.5	0.0431323	0.0588567	3	0	0	1
1234	328	1	313	0	0.954268293	3	0	0.0107865	0.0242164	0	0	0	0
1235	1473	1	587	0	0.398506449	3	0	0.0511376	0.0577502	0	0	0	0
1236	854	1	555	0	0.649882904	3	0	0.0519429	0.0868947	0	0	0	0
1237	958	1	667	0	0.696242171	4	0	0.040273	0.0220704	0	0	0	0
1238	935	1	498	0	0.532620321	3	0	0.109616	0.0811469	2	0	1
1239	4849	1	3903	0	0.804908229	5	0	0.0196183	0.0362884	0	0	0	0
1240	876	1	392	0	0.447488584	4	0	0.0600072	0.062307	0	0	2	1
1241	851	1	532	0	0.625146886	3	0	0.0244925	0.0341092	14	0	0	0
1242	1017	1	616	0	0.605703048	3	0	0.0299612	0.0349625	0	0	0	0
1243	697	1	438	0	0.628407461	3	0	0.0415919	0.0764863	0	0	0	0
1244	1013	1	615	0	0.607107601	2	0	0.0582173	0.094363	0	0	0	0
1245	917	1	407	0	0.443838604	3	0	0.109575	0.0812663	0	0	0	0
1246	543	1	517	0	0.952117864	3	0	0.0098296	0.0160315	0	0	0	0
1247	1034	1	649	0	0.627659574	3	0	0.0326209	0.0615907	0	0	0	0
1248	48662	7	23326	7778.531421	0.615572726	7	1.749635531	0.0356305	0.027592	0	2	0	1
1249	6494	1	3998	0	0.615645211	7	0	0.0300879	0.0457653	0	0	0	0
1250	3145	1	2277	0	0.724006359	5	0	0.0194833	0.0294103	0	0	0	0
1251	932	1	466	0	0.5	4	0	0.125198	0.0993128	3	0	2	0
1252	697	1	475	0	0.681492109	3	0	0.0565375	0.0572996	0	2	0	0
1253	861	1	443	0	0.514518002	3	0	0.0857406	0.114466	1	0	1	1
1254	992	1	487	0	0.490927419	3	0	0.0924072	0.0886542	0	0	0	0
1255	4957	1	4005	0	0.807948356	5	0	0.0245862	0.027103	0	0	0	0
1256	1356	1	1309	0	0.965339233	4	0	0.0166712	0.0220735	0	0	0	0
1257	808	1	450	0	0.556930693	2	0	0.0430367	0.0404531	0	0	0	0
1258	1223	1	1146	0	0.937040065	4	0	0.0387295	0.0226819	19	7	12	0
1259	1058	1	492	0	0.465028355	3	0	0.0360422	0.0418301	0	0	0	0
1260	998	1	522	0	0.523046092	3	0	0.0202363	0.0300879	0	0	1	1
1261	1442	1	618	0	0.428571429	3	0	0.0665332	0.0442485	0	0	0	0
1262	1041	1	557	0	0.53506244	3	0	0.0443531	0.0634081	2	0	0	1
1263	992	1	495	0	0.498991935	3	0	0.0555512	0.0673957	0	0	3	0
1264	821	1	432	0	0.526187576	3	0	0.0577704	0.0775116	2	0	0	1
1265	885	1	792	0	0.894915254	4	0	0.0131371	0.0217276	0	2	3	0
1266	1054	1	945	0	0.89658444	2	0	0.0240717	0.0541045	0	0	0
1267	754	1	588	0	0.779840849	3	0	0.0158419	0.0202647	3	0	0	0
1268	1044	1	479	0	0.458812261	3	0	0.0567212	0.0661884	0	0	0	0
1269	1256	1	759	0	0.604299363	3	0	0.0167974	0.0228238	0	0	1	1
1270	972	1	624	0	0.641975309	3	0	0.0261208	0.0316277	1	0	0	1
1271	2245	1	1124	0	0.500668151	5	0	0.0390451	0.040312	0	0	0	0
1272	837	1	549	0	0.655913978	3	0	0.0362584	0.0442566	5	0	0	0
1273	872	1	478	0	0.548165138	3	0	0.0302835	0.0487489	4	2	0	1
1274	1429	2	882	298	0.817354794	3	0.5	0.0363186	0.0604385	0	0	4	0
1275	1883	1	1156	0	0.613913967	4	0	0.0252594	0.0259606	0	3	0	1
1276	1234	1	580	0	0.470016207	3	0	0.0422045	0.0447402	0	0	0	0
1277	1662	1	775	0	0.466305656	3	0	0.0864461	0.0784761	0	0	0	0
1278	1213	1	565	0	0.465787304	3	0	0.0438785	0.0577232	3	4	6	0
1279	983	1	617	0	0.627670397	3	0	0.0720865	0.0581847	0	0	0	0
1280	810	1	376	0	0.464197531	3	0	0.0273684	0.0449805	0	0	0	0
1281	944	1	554	0	0.586864407	3	0	0.015798	0.024365	0	0	0	0
1282	895	1	561	0	0.626815642	3	0	0.0106724	0.0225274	0	2	0	1
1283	1058	1	926	0	0.875236295	3	0	0.0676079	0.0866041	0	0	0	0
1284	934	1	468	0	0.501070664	3	0	0.0325682	0.0449924	0	0	0	0
1285	989	1	509	0	0.514661274	3	0	0.0385074	0.0504101	0	0	0	0
1286	810	1	421	0	0.519753086	3	0	0.054578	0.0488911	0	0	0	0
1287	9050	2	6576	3162.5	0.754364641	7	2	0.0261891	0.0424594	1	0	0	1
1288	1435	1	814	0	0.567247387	3	0	0.0667304	0.0258941	0	3	0	0
1289	1189	1	880	0	0.740117746	2	0	0.0577209	0.037493	0	0	0	0
1290	840	1	347	0	0.413095238	3	0	0.0496906	0.0189486	0	0	0	0
1291	800	1	671	0	0.83875	3	0	0.0410694	0.0931869	0	0	0	0
1292	842	1	408	0	0.48456057	3	0	0.0452009	0.0750005	0	0	0	0
1293	2500	1	1355	0	0.542	3	0	0.0846904	0.112491	0	0	0	0
1294	718	1	465	0	0.647632312	3	0	0.0462405	0.0834935	0	8	0	0
1295	843	1	342	0	0.40569395	2	0	0.0786173	0.0741227	0	3	0	0
1296	3869	1	2352	0	0.60790902	5	0	0.0298256	0.0408307	0	4	0	0
1297	1011	1	541	0	0.535113749	3	0	0.0389514	0.0252116	1	0	0	1
1298	1107	1	525	0	0.474254743	3	0	0.0407236	0.0506745	5	0	4	0
1299	828	1	470	0	0.56763285	2	0	0.0878539	0.0799364	0	0	0	0
1300	804	1	607	0	0.754975124	3	0	0.0375187	0.0446527	2	0	3	1
1301	777	1	463	0	0.595881596	3	0	0.0605716	0.0605894	0	2	0	1
1302	1400	1	1005	0	0.717857143	2	0	0.0400223	0.0520754	0	0	0	0
1303	1201	1	564	0	0.469608659	3	0	0.0435819	0.0214395	0	0	0	0
1304	9868	1	6317	0	0.64014998	4	0	0.0241794	0.0406664	0	0	0	0
1305	857	1	391	0	0.456242707	3	0	0.054994	0.0592994	0	0	0	0
1306	1193	1	484	0	0.405699916	3	0	0.0901403	0.0919008	0	0	0	0
1307	1076	1	927	0	0.861524164	2	0	0.0428304	0.0512176	0	0	0	0
1308	1032	1	561	0	0.543604651	3	0	0.0640606	0.0495907	0	0	0	0
1309	854	1	529	0	0.619437939	3	0	0.0341501	0.051362	0	0	0	0
1310	1081	1	703	0	0.650323774	3	0	0.0338864	0.0365207	0	0	0	0
1311	958	1	472	0	0.492693111	3	0	0.0691328	0.0786268	0	0	0	0
1312	726	1	572	0	0.787878788	2	0	0.0229044	0.0267531	3	4	0	2
1313	1007	1	427	0	0.424031778	3	0	0.0455841	0.0601609	0	6	4	0
1314	984	1	532	0	0.540650407	3	0	0.0480648	0.052111	0	0	0	0
1315	671	1	543	0	0.80923994	3	0	0.0250919	0.0292942	0	1	0	1
1316	1476	1	677	0	0.458672087	4	0	0.0442642	0.0418624	0	0	0	0
1317	608	1	338	0	0.555921053	3	0	0.0667706	0.0709392	0	0
1318	1406	1	824	0	0.586059744	2	0	0.0692066	0.0822634	0	0	0	0
1319	1090	1	560	0	0.513761468	2	0	0.0306245	0.0299346	2	0	0	0
1320	9434	1	4824	0	0.511341955	2	0	0.0285699	0.0245407	5	5	1	1
1321	984	1	449	0	0.456300813	3	0	0.026652	0.0330237	4	1	0	1
1322	1569	1	1082	0	0.689611217	5	0	0.0264474	0.0382437	0	0	0	0
1323	700	1	461	0	0.658571429	3	0	0.0753944	0.12078	0	0	0	0
1324	2440	1	984	0	0.403278689	3	0	0.113665	0.105214	0	1	0	1
1325	751	1	377	0	0.501997337	3	0	0.0500264	0.0495515	3	0	0	1
1326	708	1	454	0	0.641242938	3	0	0.0326399	0.0585961	0	0	0	0
1327	993	1	484	0	0.487411883	3	0	0.0741936	0.0724964	1	0	0	1
1328	1003	1	545	0	0.54336989	3	0	0.0241117	0.0423777	0	0	0	0
1329	969	1	415	0	0.428276574	3	0	0.0749626	0.0638542	0	0	0	0
1330	958	1	535	0	0.558455115	3	0	0.0483693	0.0531846	0	1	3	1
1331	1160	1	602	0	0.518965517	3	0	0.0411037	0.0701974	0	0	0	0
1332	957	1	569	0	0.594566353	3	0	0.0174766	0.027495	0	0	0	0
1333	3081	1	2004	0	0.650438169	5	0	0.0293277	0.0262717	0	0	0	0
1334	8085	1	6971	0	0.862213976	7	0	0.02993	0.0366678	10	0	0	0
1335	834	1	357	0	0.428057554	2	0	0.0656097	0.0829411	0	0	0	0
1336	4630	1	4277	0	0.923758099	2	0	0.0477186	0.0228895	0	0	0	0
1337	1018	1	498	0	0.489194499	3	0	0.0896755	0.10842	0	0	0	0
1338	959	1	472	0	0.492179353	3	0	0.0864219	0.0971124	0	0	0
1339	791	1	502	0	0.634639697	3	0	0.0483029	0.070476	0	0	0	0
1340	800	1	424	0	0.53	3	0	0.0831134	0.063639	2	0	0	0
1341	1150	1	622	0	0.540869565	3	0	0.0382665	0.0384166	0	10	0	0
1342	1888	1	1303	0	0.690148305	4	0	0.0659448	0.0405493	0	2	1	1
1343	997	1	523	0	0.524573721	3	0	0.0384804	0.0750794	2	0	0	0
1344	1256	2	459	129	0.525477707	3	1	0.0649828	0.0889385	0	0	0	0
1345	1395	1	943	0	0.675985663	3	0	0.0532484	0.0553808	0	0	0	0
1346	786	1	389	0	0.494910941	3	0	0.0517335	0.0562956	0	0	0	0
1347	146	0	0	0	0	0	0	0.0472135	0.010292	0	0	0	0
1348	788	1	535	0	0.67893401	3	0	0.0134743	0.0256534	14	0	0	0
1349	1199	1	535	0	0.446205171	3	0	0.0495378	0.034541	0	0	0	0
1350	820	1	519	0	0.632926829	3	0	0.034038	0.0504249	0	0	0	0
1351	1177	1	576	0	0.489379779	3	0	0.0920082	0.095708	0	0	0	0
1352	976	1	739	0	0.757172131	2	0	0.0441276	0.0483982	0	0	0	0
1353	793	1	761	0	0.95964691	3	0	0.0418349	0.0577488	0	0	0	0
1354	1214	2	582	170.5	0.677924217	3	0	0.0878798	0.111618	0	0	0	0
1355	870	1	441	0	0.506896552	3	0	0.0502407	0.0506645	0	2	0	0
1356	1072	1	594	0	0.554104478	5	0	0.0349252	0.0239618	0	2	0	1
1357	597	1	406	0	0.680067002	3	0	0.100353	0.0773992	0	0	0	0
1358	1060	1	894	0	0.843396226	3	0	0.0563069	0.0760248	0	0	0	0
1359	1215	1	504	0	0.414814815	3	0	0.0530423	0.0454531	0	5	2	0
1360	961	1	453	0	0.471383975	3	0	0.0464099	0.0449024	0	0	0	0
1361	1135	1	386	0	0.340088106	4	0	0.0248246	0.0375438	5	0	0	0
1362	1112	1	870	0	0.782374101	2	0	0.0256127	0.041237	0	0	0	0
1363	1141	1	779	0	0.682734443	2	0	0.0384157	0.0556066	0	0	0	0
1364	835	1	395	0	0.473053892	3	0	0.0300699	0.0279614	0	0	0	0
1365	878	1	514	0	0.585421412	3	0	0.027951	0.0261582	0	0	0	0
1366	673	1	332	0	0.493313522	3	0	0.0871274	0.069256	3	7	0	0
1367	1121	1	656	0	0.585191793	3	0	0.0419464	0.0304334	0	0	0	0
1368	644	1	436	0	0.677018634	2	0	0.0268194	0.0274601	0	0	0	0
1369	941	1	428	0	0.454835282	3	0	0.031429	0.0306864	0	0	0	0
1370	921	1	343	0	0.372421281	3	0	0.0551092	0.0313696	0	0	0	0
1371	1117	1	789	0	0.706356312	2	0	0.0334405	0.0459057	0	0	0	0
1372	339	1	339	0	1	2	0	0.00779252	0.020408	1	0	0	1
1373	1025	1	535	0	0.52195122	3	0	0.0103847	0.0325843	6	0	0	0
1374	1143	1	572	0	0.500437445	2	0	0.0694469	0.10946	0	0	0	0
1375	11746	1	305	0	0.025966286	2	0	0.03481	0.0178063	0	0
1376	807	1	535	0	0.662949195	3	0	0.0553665	0.0486877	0	0	0	0
1377	895	1	358	0	0.4	3	0	0.0727296	0.06966	0	0	0	0
1378	1010	1	517	0	0.511881188	3	0	0.0347343	0.0486523	0	0	0	0
1379	1143	1	534	0	0.467191601	3	0	0.0428498	0.0496651	0	0	0	0
1380	833	1	558	0	0.669867947	3	0	0.028941	0.0358987	4	1	0	1
1381	889	1	522	0	0.587176603	3	0	0.0338706	0.0328623	0	0	0	0
1382	1160	1	734	0	0.632758621	3	0	0.0167065	0.024534	5	0	0	0
1383	1141	1	778	0	0.681858019	2	0	0.0272348	0.0335172	0	0	0	0
1384	1921	1	733	0	0.381572098	3	0	0.131616	0.091733	0	0	0	0
1385	1136	1	645	0	0.56778169	3	0	0.0497498	0.0542846	0	0	0	0
1386	938	1	434	0	0.462686567	3	0	0.0849154	0.0815061	0	1	0	1
1387	918	1	436	0	0.474945534	2	0	0.0413479	0.0590056	0	0	0	0
1388	1495	1	847	0	0.566555184	3	0	0.0315484	0.054899	3	0	0	1
1389	727	0	0	0	0	0	0	0.0384677	0.0140132	0	0	0	0
1390	778	1	511	0	0.656812339	3	0	0.09604	0.0693799	1	0	0	1
1391	575	1	547	0	0.951304348	3	0	0.0147952	0.0208941	0	3	0
1392	855	1	782	0	0.914619883	3	0	0.0386111	0.0401477	0	0	0	0
1393	1202	1	702	0	0.584026622	3	0	0.0960148	0.100819	0	0	2	1
1394	991	1	564	0	0.569122099	3	0	0.030832	0.0372257	3	1	0	1
1395	2545	1	2147	0	0.843614931	7	0	0.015831	0.0228038	0	0	0	0
1396	3706	1	3232	0	0.872099298	4	0	0.0357289	0.0401465	0	0	0	0
1397	2423	1	1825	0	0.753198514	4	0	0.0379983	0.0350748	0	0	0	0
1398	830	1	520	0	0.626506024	3	0	0.033459	0.0323397	0	0	0	0
1399	768	1	518	0	0.674479167	3	0	0.0370324	0.0522534	0	0	0	0
1400	1177	1	598	0	0.508071368	3	0	0.020255	0.0295984	0	0	0	0
1401	745	1	409	0	0.548993289	2	0	0.0802726	0.0561786	0	0	2	1
1402	1030	1	553	0	0.536893204	3	0	0.0168523	0.0322816	0	0	0	0
1403	789	1	606	0	0.768060837	3	0	0.0545315	0.0221407	0	0	0	0
1404	820	1	513	0	0.625609756	3	0	0.0446088	0.0404743	0	0	0	0
1405	1447	1	771	0	0.532826538	3	0	0.0744376	0.0335981	3	0	0	0
1406	1900	1	1075	0	0.565789474	3	0	0.0786552	0.108953	0	0	0	0
1407	4891	1	4278	0	0.874667757	6	0	0.0199675	0.0332318	0	0	0	0
1408	341	1	341	0	1	3	0	0.00286312	0.0124473	0	6	0	0
1409	1053	1	655	0	0.622032289	3	0	0.0223473	0.0404124	0	0	0	0
1410	766	1	393	0	0.51305483	3	0	0.0531979	0.0497203	0	0	0	0
1411	796	1	411	0	0.516331658	3	0	0.0877946	0.041996	0	0	0	0
1412	716	1	457	0	0.638268156	3	0	0.0724262	0.102107	0	0	0	0
1413	2959	2	666	102	0.381209868	2	0	0.0444786	0.0238964	0	0	0	0
1414	340	0	0	0	0	0	0	0.0223816	0.0229292	0	0	0	0
1415	1012	1	397	0	0.39229249	3	0	0.066104	0.0843049	0	0	0	0
1416	22	0	0	0	0	0	0	0.066367	0.0287148	0	0	0	0
1417	2173	0	0	0	0	0	0	0.113486	0.0317262	8	0	0	0
1418	644	0	0	0	0	0	0	0.0616422	0.0509264	0	0	0	0
1419	867	1	460	0	0.530565167	2	0	0.0411028	0.0375559	1	0	0	1
1420	310	1	305	0	0.983870968	3	0	0.00456541	0.0175049	8	21	3	1
1421	1940	2	738	261	0.491752577	3	0	0.0760755	0.0806832	4	0	0	0
1422	913	1	760	0	0.832420591	3	0	0.0307622	0.024971	0	0	0	0
1423	1039	1	813	0	0.782483157	2	0	0.0286474	0.0394694	0	0	0	0
1424	3198	1	2418	0	0.756097561	5	0	0.0248469	0.0381949	0	0	0	0
1425	1059	1	553	0	0.522190746	3	0	0.0362203	0.0179647	0	0	0	0
1426	2879	1	1821	0	0.632511289	2	0	0.021854	0.0217751	0	2	0	1
1427	1514	2	767	259	0.671070013	3	1	0.049883	0.0942709	0	0	0	0
1428	902	1	835	0	0.925720621	3	0	0.0622451	0.0903027	0	0	0	0
1429	1141	1	513	0	0.449605609	3	0	0.0435691	0.0558756	2	0	5	1
1430	1185	1	875	0	0.738396624	3	0	0.052673	0.0872469	1	0	3	2
1431	4553	1	3648	0	0.801229958	5	0	0.0206985	0.0340702	20	11	0	0
1432	936	1	699	0	0.746794872	3	0	0.0263893	0.0380692	0	0	0	0
1433	7320	1	5831	0	0.796584699	4	0	0.0178316	0.0376296	0	0	0	0
1434	1062	1	635	0	0.597928437	3	0	0.005555	0.0355792	0	0	0	0
1435	1908	1	1492	0	0.78197065	4	0	0.0458128	0.0286083	0	0	0	0
1436	492	1	439	0	0.892276423	2	0	0.0143285	0.0348127	6	8	0	1
1437	843	1	532	0	0.631079478	3	0	0.0378166	0.0370321	1	2	0	1
1438	869	1	370	0	0.425776755	2	0	0.0274566	0.0398202	0	0	0	0
1439	1515	1	1130	0	0.745874587	2	0	0.0338816	0.0254076	0	0	0	0
1440	1171	1	734	0	0.626814688	2	0	0.0276532	0.03673	0	0	0	0
1441	1103	1	787	0	0.713508613	2	0	0.0350133	0.0326856	0	0	0	0
1442	757	1	472	0	0.623513871	3	0	0.0325022	0.0377695	0	0	1	1
1443	737	1	406	0	0.550881954	3	0	0.0395493	0.0455584	0	0	4	0
1444	2659	0	0	0	0	0	0	0.0346767	0.01229	0	0	0	0
1445	1121	1	477	0	0.425512935	2	0	0.0419868	0.0777409	1	0	0	0
1446	696	1	344	0	0.494252874	3	0	0.0486819	0.0503645	3	0	0	0
1447	918	0	0	0	0	0	0	0.147611	0.103666	0	0	0	0
1448	988	1	648	0	0.655870445	3	0	0.0185358	0.0298673	0	0	0	0
1449	600	1	404	0	0.673333333	3	0	0.0402419	0.0484722	4	2	12	1
1450	706	1	350	0	0.495750708	3	0	0.0624313	0.0730033	0	0	0	0
1451	710	1	441	0	0.621126761	3	0	0.0423517	0.0475429	0	0	0	0
1452	824	1	440	0	0.533980583	2	0	0.0519472	0.0615601	0	0	0	0
1453	799	1	510	0	0.638297872	3	0	0.0379239	0.0520214	0	0	0	0
1454	812	1	459	0	0.565270936	3	0	0.0487524	0.0528906	0	0	0	0
1455	996	1	639	0	0.641566265	4	0	0.0712709	0.0489974	0	0	0	0
1456	391	1	298	0	0.762148338	2	0	0.0302172	0.040818	0	0	0	0
1457	529	0	0	0	0	0	0	0.118239	0.0245394	0	0	0	0
1458	1031	1	513	0	0.49757517	3	0	0.0158746	0.026027	0	0	0	0
1459	1154	1	815	0	0.706239168	3	0	0.035536	0.0447776	0	0	4	0
1460	767	1	386	0	0.503259452	3	0	0.0694604	0.0359751	0	0	0	0
1461	781	1	354	0	0.453265045	3	0	0.0875581	0.0945551	0	0	0	0
1462	475	1	396	0	0.833684211	4	0	0.00644286	0.0215542	0	0	0	0
1463	440	1	374	0	0.85	2	0	0.0246	0.0293209	0	1	0	1
1464	828	1	380	0	0.458937198	3	0	0.0627353	0.0707401	2	1	0	0
1465	736	1	393	0	0.533967391	3	0	0.0563774	0.0674381	0	0	3	0
1466	885	1	332	0	0.375141243	2	0	0.025144	0.0563879	0	0	0	0
1467	732	1	494	0	0.674863388	2	0	0.0643974	0.0895964	3	2	3	3
1468	780	1	402	0	0.515384615	3	0	0.107571	0.124712	0	0	0	0
1469	12895	1	8145	0	0.631640171	6	0	0.0129747	0.0235658	3	0	0	0
1470	430	1	264	0	0.613953488	2	0	0.0291416	0.0401479	0	0	0	0
1471	1976	1	1838	0	0.930161943	2	0	0.0294724	0.0240416	7	0	0	0
1472	897	1	482	0	0.537346711	3	0	0.091079	0.0950109	0	0	0	0
1473	820	1	462	0	0.563414634	3	0	0.100614	0.100531	1	1	0	2
1474	4853	1	3234	0	0.666391923	5	0	0.0244699	0.0311842	0	4	0	0
1475	669	1	502	0	0.750373692	4	0	0.0322735	0.0157685	0	0	0
1476	828	1	638	0	0.770531401	3	0	0.0453444	0.0742134	0	0	0	0
1477	3870	1	2116	0	0.546770026	5	0	0.0914108	0.0857063	0	0	0	0
1478	785	1	594	0	0.756687898	4	0	0.038306	0.05543	0	0	0	0
1479	1911	1	1338	0	0.700156986	4	0	0.0332324	0.0328784	0	0	0	0
1480	838	1	469	0	0.559665871	3	0	0.045045	0.0769748	0	0	2	1
1481	897	1	548	0	0.610925307	3	0	0.038534	0.0735839	4	0	0	0
1482	854	1	576	0	0.674473068	3	0	0.0503437	0.0710783	0	0	0	0
1483	854	1	593	0	0.694379391	3	0	0.0354455	0.0839921	0	0	0	0
1484	1517	1	1440	0	0.949241925	2	0	0.0176128	0.0212875	4	8	4	2
1485	742	1	387	0	0.521563342	3	0	0.0642059	0.0789365	0	0	0	0
1486	2335	1	1236	0	0.529336188	3	0	0.0897912	0.108736	0	0	0	0
1487	893	1	467	0	0.522956327	3	0	0.0236129	0.0388609	0	0	0	0
1488	1066	1	589	0	0.552532833	3	0	0.0304504	0.044505	0	0	0	0
1489	987	1	565	0	0.572441743	3	0	0.0579966	0.076522	0	0	0	0
1490	2878	1	1178	0	0.409312022	3	0	0.0940041	0.0950491	0	0	0	0
1491	2646	1	2158	0	0.815570673	4	0	0.0448531	0.0245992	2	2	0	0
1492	700	1	477	0	0.681428571	2	0	0.0349076	0.0578771	12	3	0	0
1493	750	1	408	0	0.544	3	0	0.0776354	0.0744845	0	0	0	0
1494	5282	0	0	0	0	0	0	0.0696034	0.0339095	0	0	0	0
1495	1983	1	1454	0	0.733232476	4	0	0.0464417	0.0236715	0	0	0	0
1496	1003	1	640	0	0.638085743	3	0	0.0286147	0.0368437	0	0	0	0
1497	966	1	480	0	0.49689441	3	0	0.0383411	0.032916	0	0	0	0
1498	510	1	453	0	0.888235294	2	0	0.0184962	0.0264344	3	0	0	0
1499	775	1	390	0	0.503225806	3	0	0.0577445	0.0712862	0	0	2	1
1500	455	1	377	0	0.828571429	2	0	0.0314239	0.0577232	14	0	0	0
1501	1221	1	705	0	0.577395577	3	0	0.0266643	0.0289313	0	0	0	0
1502	987	1	613	0	0.621073961	3	0	0.0253605	0.024763	0	0	0	0
1503	918	1	599	0	0.652505447	2	0	0.0560391	0.0234244	0	0	0	0
1504	110	0	0	0	0	0	0	0.0826445	0.0404215	0	0	0	0
1505	762	1	386	0	0.50656168	3	0	0.0716588	0.0740906	0	0	0	0
1506	380	1	272	0	0.715789474	2	0	0.0112559	0.0209742	0	0	0	0
1507	702	1	331	0	0.471509972	2	0	0.0339479	0.0485575	0	0	0	0
1508	1318	1	735	0	0.557663126	3	0	0.016385	0.0251407	0	0	0	0
1509	5024	1	3357	0	0.668192675	6	0	0.0547079	0.076504	1	0	0	1
1510	783	1	411	0	0.524904215	3	0	0.0610721	0.0711465	0	0	2	0
1511	1038	1	621	0	0.598265896	2	0	0.0337967	0.035676	0	0	2	1
1512	863	1	483	0	0.55967555	2	0	0.0602238	0.0619645	0	0	0	0
1513	705	1	294	0	0.417021277	2	0	0.076597	0.0367677	0	0	0	0
1514	739	1	378	0	0.51150203	3	0	0.0721531	0.0831315	0	0	0	0
1515	775	1	448	0	0.578064516	3	0	0.0844471	0.09325	5	0	0	0
1516	794	1	372	0	0.468513854	3	0	0.0756116	0.0800278	0	0	0	0
1517	654	1	234	0	0.357798165	3	0	0.0750132	0.0582765	0	0	0	0
1518	700	0	0	0	0	0	0	0.0695774	0.0337312	0	0	0	0
1519	807	1	424	0	0.525402726	2	0	0.0437609	0.059248	3	0	0	1
1520	1063	1	638	0	0.600188147	3	0	0.0532012	0.064432	0	0	0	0
1521	877	1	409	0	0.4663626	3	0	0.0689432	0.0560113	6	0	0	0
1522	663	1	631	0	0.95173454	3	0	0.0280902	0.0227057	0	0	0	0
1523	776	1	474	0	0.610824742	4	0	0.049221	0.0592845	0	0	0	0
1524	1195	1	498	0	0.416736402	3	0	0.0430838	0.0579709	0	0	0	0
1525	922	1	569	0	0.617136659	3	0	0.0567981	0.0636662	0	0	0	0
1526	301	0	0	0	0	0	0	0.0264745	0.0193674	0	0	13	0
1527	3917	2	2733	1209	0.778146541	6	2.5	0.0259748	0.0435839	0	0	0
1528	848	1	683	0	0.805424528	3	0	0.0349142	0.0300197	0	0	0	0
1529	954	1	745	0	0.780922432	2	0	0.0494695	0.0181718	0	0	0	0
1530	725	1	438	0	0.604137931	3	0	0.0678881	0.0334157	0	0	2	0
1531	711	1	472	0	0.663853727	3	0	0.0643397	0.0894543	0	0	0	0
1532	707	1	380	0	0.53748232	3	0	0.0872669	0.108344	0	0	0	0
1533	723	1	338	0	0.467496542	4	0	0.0578841	0.0739798	5	0	9	0
1534	977	1	536	0	0.548618219	3	0	0.0325468	0.0277295	0	0	0	0
1535	1157	1	978	0	0.845289542	2	0	0.0657919	0.0684963	0	0	0	0
1536	548	1	548	0	1	3	0	0.00943593	0.0222794	16	8	8	0
1537	823	1	330	0	0.400972053	3	0	0.0697545	0.0445781	3	3	4	1
1538	878	1	757	0	0.862186788	3	0	0.0156624	0.0274213	3	0	0	1
1539	1226	1	518	0	0.422512235	3	0	0.0309863	0.0513571	4	0	0	0
1540	704	1	583	0	0.828125	3	0	0.0468289	0.0249029	2	0	0	0
1541	4752	1	4655	0	0.979587542	2	0	0.014509	0.0200452	7	4	2	0
1542	911	1	471	0	0.51701427	3	0	0.0261605	0.0246359	0	3	0	1
1543	1240	1	726	0	0.585483871	3	0	0.0458497	0.0594682	2	1	2	2
1544	1174	1	779	0	0.663543441	2	0	0.0294524	0.0343449	0	0	0	0
1545	753	1	502	0	0.666666667	3	0	0.0561127	0.0483116	0	0	0	0
1546	989	1	806	0	0.814964611	3	0	0.0160044	0.0256176	0	0	0	0
1547	903	1	342	0	0.378737542	2	0	0.0489358	0.0489455	0	5	1	1
1548	905	1	361	0	0.398895028	2	0	0.0779212	0.0475253	0	0	0	0
1549	637	1	415	0	0.651491366	4	0	0.0312595	0.0422165	4	2	12	1
1550	808	1	497	0	0.61509901	2	0	0.0561152	0.0676493	0	0	0	0
1551	803	1	435	0	0.541718555	3	0	0.0337632	0.0394935	5	0	0	0
1552	1075	1	234	0	0.217674419	2	0	0.0503302	0.0361047	0	0	0	0
1553	756	1	369	0	0.488095238	3	0	0.0754132	0.0793201	0	0	0	0
1554	784	1	387	0	0.493622449	3	0	0.0901947	0.095547	2	0	0	1
1555	762	1	354	0	0.464566929	3	0	0.084702	0.0562256	0	0	0	0
1556	719	1	364	0	0.506258693	3	0	0.0573205	0.0782036	0	3	2	1
1557	2227	1	1273	0	0.571621015	7	0	0.0228526	0.0221373	6	0	0	0
1558	1115	1	572	0	0.513004484	3	0	0.0342678	0.0326155	0	0	4	1
1559	759	1	401	0	0.528326746	3	0	0.0583495	0.0688209	0
1560	628	1	301	0	0.479299363	2	0	0.0626083	0.054099	0	0	0	0
1561	747	1	403	0	0.539491299	3	0	0.0906611	0.112228	0	0	0	0
1562	1007	1	628	0	0.623634558	3	0	0.0379658	0.0573165	0	0	0	0
1563	763	1	565	0	0.740498034	2	0	0.0364357	0.0319251	15	12	21	0
1564	1205	1	616	0	0.51120332	3	0	0.0599796	0.0774707	0	0	0	0
1565	1238	1	609	0	0.491922456	3	0	0.0314785	0.0476351	7	0	0	0
1566	870	1	376	0	0.432183908	3	0	0.0213204	0.0322271	19	14	0	0
1567	897	1	402	0	0.448160535	3	0	0.033751	0.0573453	0	3	6	1
1568	1014	1	427	0	0.421104536	3	0	0.0457702	0.0368352	4	0	0	0
1569	1525	1	1381	0	0.90557377	4	0	0.0361957	0.0189592	1	2	0	2
1570	513	1	513	0	1	2	0	0.0104074	0.0159838	16	8	8	0
1571	1182	1	578	0	0.489001692	3	0	0.0374481	0.0450274	2	0	1	1
1572	1135	1	571	0	0.5030837	3	0	0.0287837	0.0363741	2	2	2	2
1573	1087	1	760	0	0.699172033	2	0	0.0402465	0.0544893	0	0	0
1574	2097	1	1875	0	0.894134478	4	0	0.0303475	0.0291254	0	0	0	0
1575	729	1	378	0	0.518518519	3	0	0.078354	0.0968397	4	2	3	1
1576	967	1	634	0	0.655635988	2	0	0.0576186	0.0228555	0	0	0	0
1577	1344	1	623	0	0.463541667	3	0	0.038125	0.0409899	6	0	0	0
1578	761	1	432	0	0.567674113	3	0	0.0608874	0.0693307	4	0	0	0
1579	816	1	658	0	0.806372549	3	0	0.0340963	0.0451644	4	0	0	0
1580	749	1	487	0	0.650200267	3	0	0.0331903	0.0406364	1	0	0	1
1581	1396	1	649	0	0.464899713	3	0	0.0291311	0.023481	0	0	0	0
1582	1038	1	648	0	0.624277457	3	0	0.0380818	0.0504062	1	3	0	2
1583	968	1	614	0	0.634297521	3	0	0.032723	0.0456509	0	0	0	0
1584	3327	1	2323	0	0.698226631	5	0	0.0235225	0.0285956	4	0	0	1
1585	713	1	357	0	0.500701262	3	0	0.0543418	0.071631	0	0	0	0
1586	576	1	457	0	0.793402778	4	0	0.0473192	0.0362681	5	2	2	3
1587	858	1	332	0	0.386946387	2	0	0.0568817	0.0427131	2	0	0	0
1588	1226	2	635	217	0.681892333	2	0.5	0.0823853	0.094945	0	0	0	0
1589	1242	1	799	0	0.64331723	3	0	0.0343202	0.0609843	0	0	0	0
1590	987	1	442	0	0.447821682	2	0	0.0623885	0.0744409	0	0	0	0
1591	1287	1	579	0	0.44988345	2	0	0.0457965	0.0378336	0	0	2	0
1592	995	1	822	0	0.826130653	2	0	0.0246308	0.03529	3	0	0	0
1593	3941	1	3429	0	0.870083735	6	0	0.023307	0.0345801	0	3	2	0
1594	3595	1	3188	0	0.886787204	6	0	0.0180872	0.032716	0	0	0
1595	709	1	511	0	0.720733427	3	0	0.026143	0.0403297	3	8	0	1
1596	756	1	415	0	0.548941799	2	0	0.0938814	0.0591434	0	0	0	0
1597	614	1	395	0	0.643322476	3	0	0.0276425	0.0572508	2	0	0	1
1598	1103	1	574	0	0.520398912	3	0	0.0373376	0.0459461	0	0	0	0
1599	13191	1	10328	0	0.782958077	6	0	0.0283452	0.0410698	1	2	0	2
1600	1077	1	838	0	0.778087279	4	0	0.0269254	0.0305457	0	0	2	1
1601	1036	0	0	0	0	0	0	0.0994914	0.0260978	0	0	0	0
1602	811	1	505	0	0.622688039	3	0	0.0605193	0.0747042	0	0	0	0
1603	995	1	640	0	0.64321608	4	0	0.0721199	0.0430426	0	3	2	0
1604	532	1	522	0	0.981203008	2	0	0.0266111	0.023868	0	0	0	0
1605	682	1	603	0	0.884164223	3	0	0.0568648	0.0769429	0	0	0	0
1606	1438	1	896	0	0.623087622	3	0	0.0640898	0.0712969	2	0	0	1
1607	834	1	406	0	0.486810552	3	0	0.038049	0.0343716	1	0	0	1
1608	885	1	753	0	0.850847458	3	0	0.00910281	0.0227443	3	0	0	1
1609	792	1	427	0	0.539141414	3	0	0.0833956	0.0611873	0	3	1	1
1610	719	1	387	0	0.538247566	3	0	0.0675882	0.0673053	0	0	0
1611	685	1	463	0	0.675912409	3	0	0.0280049	0.0362106	1	0	0	1
1612	989	1	594	0	0.600606673	3	0	0.0298109	0.025532	3	0	0	0
1613	853	1	341	0	0.399765533	3	0	0.0601575	0.0526015	0	0	0	0
1614	1113	1	730	0	0.655884996	4	0	0.0387115	0.0476605	0	1	0	1
1615	949	1	746	0	0.786090622	2	0	0.0316764	0.0537327	0	0	4	0
1616	580	1	580	0	1	3	0	0.0123068	0.0260726	0	0	0	0
1617	731	1	433	0	0.592339261	3	0	0.0714112	0.0764153	0	0	0	0
1618	960	1	582	0	0.60625	3	0	0.012888	0.0232695	0	0	0	0
1619	636	1	439	0	0.690251572	3	0	0.026407	0.027073	37	0	11	0
1620	440	1	417	0	0.947727273	2	0	0.017772	0.0189275	0	0	0	0
1621	3933	1	3331	0	0.846936181	5	0	0.0114393	0.0214882	0	0	0
1622	1239	1	796	0	0.642453592	2	0	0.0409325	0.0410611	0	0	0	0
1623	667	1	469	0	0.703148426	2	0	0.0373314	0.0494575	0	0	0	0
1624	825	1	496	0	0.601212121	3	0	0.0691459	0.0476883	3	0	0	0
1625	751	1	408	0	0.543275632	3	0	0.0826347	0.0398935	0	0	1	1
1626	790	1	361	0	0.456962025	3	0	0.118249	0.117795	4	2	3	1
1627	1001	1	482	0	0.481518482	3	0	0.0151171	0.0251295	2	0	0	0
1628	899	1	556	0	0.618464961	3	0	0.0479808	0.062175	0	0	1	1
1629	1241	1	707	0	0.569701853	3	0	0.0450016	0.0887289	0	0	0	0
1630	935	1	394	0	0.421390374	2	0	0.0522886	0.0508349	0	0	1	1
1631	1527	1	551	0	0.360838245	3	0	0.0736524	0.0872739	0	2	0	0
1632	921	1	563	0	0.611292074	3	0	0.0403957	0.0442832	0	3	2	1
1633	688	1	350	0	0.50872093	3	0	0.0544461	0.0447896	0	0	0	0
1634	1955	1	1434	0	0.733503836	4	0	0.0242601	0.0279407	0	0	0	0
1635	797	1	420	0	0.526976161	3	0	0.0786699	0.0774138	0	3	1	1
1636	725	1	436	0	0.60137931	2	0	0.0732832	0.093583	0
1637	815	1	411	0	0.504294479	3	0	0.0420839	0.0546666	0	0	0	0
1638	742	1	410	0	0.552560647	3	0	0.068377	0.0447867	0	0	0	0
1639	794	1	406	0	0.511335013	3	0	0.0313006	0.0372601	0	0	0	0
1640	818	1	429	0	0.524449878	3	0	0.0539025	0.0671036	0	0	0	0
1641	394	1	286	0	0.725888325	2	0	0.0375645	0.025452	0	0	0	0
1642	795	1	464	0	0.583647799	3	0	0.0400135	0.0575205	0	8	0	0
1643	1542	1	875	0	0.567444877	4	0	0.0195402	0.032249	0	0	0	0
1644	735	1	348	0	0.473469388	3	0	0.0612482	0.073826	0	1	0	1
1645	805	1	404	0	0.501863354	2	0	0.0557814	0.058436	0	0	0	0
1646	712	1	453	0	0.636235955	3	0	0.0422601	0.0510773	0	0	0	0
1647	941	1	343	0	0.364505845	2	0	0.053227	0.0529635	0	0	0	0
1648	799	1	490	0	0.613266583	3	0	0.0358272	0.0595671	0	0	0
1649	734	1	452	0	0.615803815	3	0	0.0541734	0.0693938	0	0	0	0
1650	801	1	398	0	0.496878901	3	0	0.11471	0.131158	0	1	1
1651	959	1	776	0	0.809176225	2	0	0.00705405	0.0195098	0	0	0	0
1652	446	1	346	0	0.775784753	2	0	0.0231536	0.0346883	2	2	0	2
1653	639	1	211	0	0.330203443	2	0	0.0413191	0.0228932	0	0	0	0
1654	621	1	241	0	0.388083736	2	0	0.0979292	0.0713348	0	0	0	0
1655	847	1	324	0	0.382526564	2	0	0.0372912	0.0502338	4	0	0	0
1656	1192	1	917	0	0.769295302	3	0	0.0269136	0.0239435	0	0	4	0
1657	697	1	448	0	0.642754663	3	0	0.0523554	0.0927164	0	0	0	0
1658	1042	1	665	0	0.638195777	4	0	0.0628009	0.0542074	0	0	0	0
1659	758	1	333	0	0.439313984	3	0	0.107861	0.10855	0	4	0	0
1660	954	1	781	0	0.818658281	3	0	0.0263089	0.0202913	0	0	0	0
1661	6284	1	4433	0	0.705442393	6	0	0.0669237	0.049219	0	0	0
1662	797	1	415	0	0.520702635	3	0	0.0592521	0.0664432	2	9	0	1
1663	802	1	471	0	0.587281796	3	0	0.052618	0.0528298	0	0	2	0
1664	608	1	399	0	0.65625	4	0	0.0488718	0.0254197	7	6	1	1
1665	791	1	427	0	0.539823009	3	0	0.0563555	0.0662866	0	0	0	0
1666	719	1	377	0	0.52433936	3	0	0.0705127	0.0571293	0	0	0	0
1667	706	1	342	0	0.484419263	2	0	0.0418547	0.0389355	0	0	0	0
1668	993	1	492	0	0.495468278	2	0	0.062836	0.080796	0	0	0	0
1669	1195	1	637	0	0.533054393	3	0	0.0405749	0.0592186	0	0	0	0
1670	962	1	637	0	0.662162162	3	0	0.0848854	0.0653953	0	0	0	0
1671	2745	1	2085	0	0.759562842	4	0	0.0245219	0.0302592	0	0	0	0
1672	796	1	378	0	0.474874372	3	0	0.0580998	0.0661377	0	0	0	0
1673	861	1	400	0	0.464576074	3	0	0.0495976	0.030632	0	0	0	0
1674	5547	1	4148	0	0.747791599	5	0	0.0199126	0.0347386	0	0	0	0
1675	1173	1	771	0	0.657289003	3	0	0.0323731	0.0482591	0	0	0	0
1676	1107	1	797	0	0.719963866	3	0	0.0166962	0.0265895	0	0	0	0
1677	1106	1	825	0	0.745931284	2	0	0.0333117	0.0456429	0	0	0	0
1678	649	1	636	0	0.979969183	4	0	0.0101717	0.0202359	14	4	0	0
1679	1163	1	594	0	0.510748065	3	0	0.0121292	0.0333614	6	0	0	0
1680	1177	1	598	0	0.508071368	3	0	0.0656104	0.0363368	0	0	0	0
1681	775	1	386	0	0.498064516	3	0	0.0947753	0.0791813	3	3	0	1
1682	6816	1	6249	0	0.91681338	2	0	0.00515101	0.0163749	0	0	0	0
1683	968	1	816	0	0.842975207	2	0	0.0164114	0.0276457	10	0	0	0
1684	1068	1	663	0	0.620786517	3	0	0.0274291	0.0441905	3	0	0	1
1685	645	1	637	0	0.987596899	3	0	0.0118665	0.0182768	14	0	3	0
1686	776	1	391	0	0.503865979	4	0	0.0579214	0.0646286	0	4	0	0
1687	4323	1	2968	0	0.686560259	4	0	0.025529	0.0444457	0	0	2	1
1688	458	1	369	0	0.805676856	3	0	0.0479215	0.0438078	0	0	0	0
1689	799	1	448	0	0.560700876	2	0	0.0351858	0.0633561	0	0	0	0
1690	1684	1	308	0	0.182897862	3	0	0.0659289	0.0688227	0	0	0	0
1691	4604	1	4147	0	0.900738488	6	0	0.0112891	0.0251159	0	0	0	0
1692	456	1	293	0	0.64254386	3	0	0.0206948	0.02972	0	14	0	0
1693	425	1	254	0	0.597647059	3	0	0.0201362	0.0299901	0	1	0	1
1694	1141	1	708	0	0.620508326	3	0	0.0521269	0.0306341	0	0	0	0
1695	4844	1	3398	0	0.701486375	5	0	0.0202104	0.0335767	0	0	0	0
1696	2209	1	1758	0	0.79583522	7	0	0.0189476	0.0273984	0	0	0	0
1697	851	1	323	0	0.379553467	3	0	0.0619073	0.10573	0	0	0	0
1698	1296	1	869	0	0.670524691	3	0	0.0497761	0.0535259	0	0	0	0
1699	1227	1	633	0	0.515892421	3	0	0.0829398	0.0811128	2	0	0	1
1700	776	1	412	0	0.530927835	3	0	0.0622094	0.0309188	0	0	0	0
1701	1053	1	660	0	0.626780627	3	0	0.0372252	0.0314611	0	0	0	0
1702	881	1	383	0	0.434733258	3	0	0.0433397	0.0568813	0	0	0
1703	1544	1	707	0	0.457901554	3	0	0.0300755	0.0454166	0	0	0	0
1704	421	1	414	0	0.983372922	2	0	0.034724	0.0208001	0	0	0	0
1705	790	1	420	0	0.53164557	3	0	0.0682392	0.0709838	0	0	2	0
1706	737	1	371	0	0.50339213	3	0	0.0457014	0.0635891	4	0	0	0
1707	1182	1	775	0	0.655668359	4	0	0.0210747	0.0413101	0	0	0	0
1708	936	1	546	0	0.583333333	3	0	0.0528048	0.0409091	0	6	0	0
1709	582	1	380	0	0.652920962	3	0	0.0764073	0.0435981	1	0	0	1
1710	904	1	475	0	0.525442478	3	0	0.0123182	0.0221905	0	0	0	0
1711	692	1	551	0	0.796242775	2	0	0.0255206	0.0316941	3	0	0	1
1712	703	1	229	0	0.325746799	2	0	0.0563474	0.0657693	0	0	0	0
1713	1244	2	638	218	0.675241158	3	0.5	0.0739809	0.0970899	0	0	0	0
1714	1555	1	719	0	0.462379421	3	0	0.0520778	0.0525721	0	0	0	0
1715	1139	1	913	0	0.801580334	4	0	0.0271532	0.0366511	0	0	0	0
1716	587	1	587	0	1	3	0	0.015009	0.0241084	0	0	0	0
1717	1150	1	610	0	0.530434783	3	0	0.0208212	0.0357077	0	0	0	0
1718	806	2	474	131	0.851116625	2	0.5	0.064237	0.0337556	0	0	0	0
1719	1318	1	928	0	0.704097117	3	0	0.0189344	0.0264826	0	0	0	0
1720	805	1	333	0	0.413664596	3	0	0.091226	0.0472075	3	3	4	1
1721	8356	1	5441	0	0.651148875	2	0	0.0243582	0.0288274	0	0	0	0
1722	15126	1	3879	0	0.256445855	3	0	0.0286572	0.0401126	0	0	0	0
1723	1014	1	583	0	0.57495069	3	0	0.0283689	0.0424276	0	0	0	0
1724	3737	1	2946	0	0.788332887	5	0	0.0143661	0.0234442	6	0	0	0
1725	630	0	0	0	0	0	0	0.152149	0.0373283	0	0	0	0
1726	1155	1	744	0	0.644155844	3	0	0.0540339	0.0552716	0	0	0	0
1727	808	1	463	0	0.573019802	3	0	0.0338717	0.0488462	0	0	0	0
1728	1158	1	957	0	0.82642487	4	0	0.0228811	0.034717	0	0	0	0
1729	1315	2	529	152	0.57338403	3	1	0.025944	0.0367118	0	3	0	1
1730	790	1	412	0	0.521518987	3	0	0.110379	0.109433	0	2	2	2
1731	1058	1	623	0	0.588846881	3	0	0.0172382	0.0264397	3	0	0	0
1732	1018	1	640	0	0.628683694	3	0	0.0225309	0.0348402	0	0	0	0
1733	760	1	509	0	0.669736842	3	0	0.0368198	0.0188326	0	0	0	0
1734	1514	1	586	0	0.387054161	3	0	0.0437405	0.0548823	0	0	0	0
1735	740	1	608	0	0.821621622	3	0	0.0348148	0.0570008	6	0	0	0
1736	1154	1	887	0	0.768630849	5	0	0.0478009	0.0272195	12	11	6	0
1737	793	1	465	0	0.586380832	2	0	0.0592245	0.0549815	5	0	0	0
1738	1018	1	557	0	0.547151277	3	0	0.0811039	0.114375	0	0	0	0
1739	385	1	376	0	0.976623377	2	0	0.0382178	0.0249674	0	0	0	0
1740	1112	1	585	0	0.526079137	3	0	0.0407471	0.0495746	3	3	0	0
1741	1242	1	779	0	0.627214171	3	0	0.0175269	0.026185	0	12	0	0
1742	1465	2	525	155	0.505119454	3	0.5	0.0506663	0.0545799	1	2	0	2
1743	9033	1	6693	0	0.740949851	6	0	0.0359321	0.0401128	0	0	0	0
1744	798	1	419	0	0.525062657	3	0	0.0631904	0.0940347	0	0	0	0
1745	718	1	409	0	0.569637883	3	0	0.0394774	0.0357726	0	0	0	0
1746	742	1	425	0	0.57277628	3	0	0.0821727	0.102152	0	0	0	0
1747	804	1	378	0	0.470149254	3	0	0.0880807	0.107884	0	0	0	0
1748	2475	1	1028	0	0.415353535	3	0	0.0814314	0.0824242	0	0	0	0
1749	859	1	544	0	0.633294529	3	0	0.0532478	0.0271285	0	0	1	1
1750	918	1	685	0	0.746187364	3	0	0.0171661	0.0251074	1	0	0	1
1751	1049	1	390	0	0.37178265	3	0	0.0524619	0.042994	0	0	6	0
1752	1057	1	810	0	0.766319773	3	0	0.0191608	0.0289387	0	0	0	0
1753	924	1	802	0	0.867965368	3	0	0.0325996	0.0503897	0	0	0	0
1754	984	1	510	0	0.518292683	3	0	0.058802	0.0733546	3	4	0	0
1755	910	1	440	0	0.483516484	3	0	0.0941428	0.10478	0	0	0	0
1756	756	1	335	0	0.443121693	3	0	0.0742325	0.058087	0	0	0	0
1757	368	1	368	0	1	3	0	0.0106716	0.0213913	4	0	0	0
1758	795	1	417	0	0.524528302	3	0	0.0426243	0.0480492	0	3	2	1
1759	7992	1	5973	0	0.747372372	6	0	0.0336175	0.055042	2	0	0	1
1760	748	0	0	0	0	0	0	0.0508386	0.0469752	0	0	0	0
1761	796	1	386	0	0.484924623	3	0	0.0584851	0.0672731	0	0	0
1762	836	1	717	0	0.857655502	2	0	0.0146392	0.0181196	28	9	2	1
1763	1360	1	761	0	0.559558824	3	0	0.0273461	0.0571648	0	0	0	0
1764	773	1	394	0	0.509702458	3	0	0.0418013	0.0493607	0	3	1	1
1765	780	1	445	0	0.570512821	4	0	0.0688383	0.0352278	7	0	1	1
1766	861	1	431	0	0.50058072	3	0	0.0617618	0.0747963	0	0	0	0
1767	1512	1	833	0	0.550925926	6	0	0.0277064	0.0371316	0	0	0	0
1768	795	1	352	0	0.442767296	2	0	0.071252	0.0752814	0	0	0	0
1769	670	1	328	0	0.489552239	3	0	0.0537941	0.0636565	0	3	0	0
1770	939	1	615	0	0.654952077	2	0	0.0450853	0.0369692	0	0	0	0
1771	766	1	423	0	0.552219321	3	0	0.0373618	0.0495318	2	0	0	1
1772	958	1	743	0	0.775574113	3	0	0.0146675	0.0269646	3	0	0	0
1773	1001	1	609	0	0.608391608	3	0	0.0257527	0.0481099	0	0	0	0
1774	1071	1	593	0	0.553688142	3	0	0.0365387	0.0429624	0	0	0	0
1775	913	1	532	0	0.582694414	3	0	0.0323012	0.0335681	0	0	0	0
1776	916	1	430	0	0.469432314	3	0	0.104661	0.106823	0	0	0	0
1777	774	1	368	0	0.475452196	3	0	0.0675509	0.0705144	5	0	0	0
1778	765	1	393	0	0.51372549	3	0	0.0734727	0.0886781	0	0	0	0
1779	812	1	442	0	0.544334975	3	0	0.0605846	0.0694339	0	0	0	0
1780	736	1	295	0	0.400815217	2	0	0.0836703	0.0550054	1	3	0	1
1781	1038	1	545	0	0.52504817	4	0	0.0477683	0.062097	0	6	0	0
1782	1044	1	489	0	0.468390805	2	0	0.122059	0.129767	0	0	0	0
1783	1224	1	452	0	0.369281046	3	0	0.0682335	0.0838866	5	0	0	0
1784	866	1	396	0	0.457274827	3	0	0.0399888	0.0522545	0	0	0	0
1785	1199	1	429	0	0.357798165	3	0	0.0656584	0.0825553	2	2	2	1
1786	932	1	414	0	0.444206009	3	0	0.0283534	0.0410218	0	0
1787	1008	1	540	0	0.535714286	2	0	0.0592608	0.0935892	0	0	0	0
1788	1748	1	995	0	0.569221968	3	0	0.111191	0.0920542	8	0	0	0
1789	4596	1	3571	0	0.776979983	5	0	0.0299119	0.0223879	0	0	0	0
1790	12009	2	2944	1329.5	0.268881672	4	1.5	0.0351781	0.0272547	4	0	0	0
1791	667	1	427	0	0.64017991	3	0	0.0211822	0.0258646	0	0	0	0
1792	675	1	556	0	0.823703704	3	0	0.0149597	0.0213506	0	0	2	0
1793	1185	1	708	0	0.597468354	3	0	0.0418629	0.0607892	0	0	0	0
1794	1442	2	748	271.5	0.660887656	3	1	0.0668869	0.0380136	0	0	0	0
1795	843	1	360	0	0.427046263	3	0	0.0688409	0.0732235	4	0	0	0
1796	1535	1	1394	0	0.908143322	2	0	0.00505941	0.0163633	0	0	0
1797	1158	1	889	0	0.767702936	3	0	0.0287167	0.0415289	0	0	0	0
1798	909	1	397	0	0.436743674	3	0	0.0670507	0.065633	0	0	0	0
1799	1152	1	951	0	0.825520833	2	0	0.0598282	0.0696012	2	2	0	1
1800	681	1	431	0	0.632892805	2	0	0.0149787	0.0301677	3	0	0	0
1801	1121	1	647	0	0.577163247	3	0	0.0592469	0.109106	0	0	2	1
1802	1293	1	536	0	0.41453983	3	0	0.0514359	0.0773499	2	1	2	2
1803	1123	1	629	0	0.560106857	2	0	0.0305356	0.0441941	0	0	0	0
1804	3970	1	997	0	0.251133501	2	0	0.0513737	0.0267732	0	0	0	0
1805	752	1	456	0	0.606382979	3	0	0.0627232	0.029849	1	2	0	2
1806	782	1	453	0	0.579283887	3	0	0.0889679	0.0982462	0	0	0	0
1807	930	1	481	0	0.517204301	3	0	0.0457159	0.0457005	5	0	0	0
1808	807	1	397	0	0.491945477	3	0	0.062919	0.0264936	0	0	0	0
1809	1267	1	1016	0	0.801894238	3	0	0.0402006	0.0231706	1	0	0	1
1810	759	1	415	0	0.546772069	3	0	0.048898	0.0555808	4	0	0	0
1811	1252	1	531	0	0.424121406	3	0	0.0488948	0.0341405	0	0	0	0
1812	1017	1	546	0	0.536873156	3	0	0.0148337	0.0296545	3	0	0	0
1813	825	1	416	0	0.504242424	2	0	0.0663888	0.0773237	0	0	0	0
1814	4036	1	3684	0	0.912784936	3	0	0.0232484	0.0192261	0	0	2	1
1815	1205	1	647	0	0.536929461	3	0	0.0393021	0.0494927	0	0	0	0
1816	869	1	446	0	0.513233602	3	0	0.0593106	0.064449	0	0	0	0
1817	951	1	405	0	0.425867508	3	0	0.0248925	0.0249709	0	0	0	0
1818	1159	1	766	0	0.660914582	4	0	0.0304674	0.0369208	0	0	0	0
1819	1120	1	709	0	0.633035714	4	0	0.0631113	0.0369841	2	2	2	2
1820	1756	2	669	225.5	0.505125285	3	0.5	0.0228812	0.0451395	2	0	1	2
1821	778	1	453	0	0.582262211	3	0	0.0351501	0.0471964	0	0	0	0
1822	814	1	478	0	0.587223587	3	0	0.0485046	0.0443672	38	29	4	1
1823	493	1	400	0	0.811359026	3	0	0.0267446	0.0286243	0	0	0	0
1824	1029	1	602	0	0.585034014	3	0	0.0344036	0.0357596	0	0	0	0
1825	3795	1	900	0	0.23715415	3	0	0.0366909	0.0249108	0	0	0	0
1826	832	1	326	0	0.391826923	3	0	0.0357124	0.01987	0	0	0	0
1827	947	1	524	0	0.553326294	3	0	0.0677675	0.0342871	0	0	0	0
1828	1126	1	580	0	0.515097691	3	0	0.0199525	0.0285578	0	0	0	0
1829	720	1	450	0	0.625	3	0	0.0626721	0.0637371	0	2	0	0
1830	1438	1	1225	0	0.851877608	3	0	0.0541227	0.0274538	0	0	3	1
1831	892	1	783	0	0.877802691	2	0	0.0335473	0.0476808	0	0	0	0
1832	1172	1	545	0	0.465017065	3	0	0.0443281	0.0804562	0	0	0	0
1833	1195	1	552	0	0.461924686	3	0	0.0398281	0.0575132	2	0	0	1
1834	656	1	257	0	0.391768293	3	0	0.0561875	0.0486777	0	0	0	0
1835	1135	1	676	0	0.595594714	3	0	0.0256466	0.0321686	0	0	0	0
1836	1215	1	769	0	0.632921811	2	0	0.0602037	0.0717554	0	0	2	1
1837	1061	1	657	0	0.619227144	3	0	0.0358805	0.065805	0	2	0	1
1838	644	1	434	0	0.673913043	2	0	0.0293739	0.0546685	12	3	0	0
1839	1449	1	215	0	0.148378192	2	0	0.0361806	0.0277371	0	0	0	0
1840	798	1	428	0	0.536340852	3	0	0.109314	0.130573	0	0	3	0
1841	644	1	207	0	0.321428571	3	0	0.0798063	0.05618	3	0	0	0
1842	862	1	733	0	0.850348028	3	0	0.0125121	0.0277191	0	0	0	0
1843	4614	1	3626	0	0.785869094	6	0	0.0319702	0.0230005	0	0	0	0
1844	1657	2	818	293	0.633675317	3	0.5	0.0214532	0.0440455	0	0	0	0
1845	1110	1	546	0	0.491891892	3	0	0.0382489	0.0501074	4	0	0	0
1846	770	1	484	0	0.628571429	3	0	0.0457341	0.0506029	0	0	0	0
1847	741	1	448	0	0.604588394	3	0	0.107886	0.108473	0	0	0	0
1848	741	1	461	0	0.622132254	3	0	0.0564464	0.0725381	0	2	0	1
1849	968	1	660	0	0.681818182	4	0	0.0430256	0.0550173	0	0	0	0
1850	765	1	397	0	0.518954248	3	0	0.0632485	0.0759325	0	4	0	0
1851	1641	2	723	251.5	0.574649604	3	0.5	0.0245273	0.0387753	2	0	0	1
1852	1209	1	823	0	0.680727874	3	0	0.0303915	0.0334418	0	0	0	0
1853	53376	1	23830	0	0.446455336	4	0	0.0544808	0.0480751	0	0	0	0
1854	954	1	495	0	0.518867925	3	0	0.0440346	0.0266751	0	0	0	0
1855	1268	1	598	0	0.471608833	4	0	0.0382953	0.0461537	3	0	0	1
1856	1119	1	796	0	0.711349419	2	0	0.0207852	0.0349347	0	0	0	0
1857	1102	1	447	0	0.405626134	3	0	0.0562478	0.0751869	0	0	0	0
1858	843	1	418	0	0.495848161	3	0	0.0674685	0.0730359	3	0	2	1
1859	637	1	270	0	0.423861852	3	0	0.081596	0.0573573	0	0	0	0
1860	735	1	513	0	0.697959184	2	0	0.0787406	0.110868	0	0	0	0
1861	1376	1	1191	0	0.865552326	2	0	0.0346812	0.0133087	5	8	7	0
1862	1092	1	500	0	0.457875458	2	0	0.0242043	0.032464	0	0	3	1
1863	941	1	621	0	0.659936238	3	0	0.0563192	0.0547156	0	0	0	0
1864	746	1	367	0	0.491957105	3	0	0.0704465	0.0671412	0	0	0	0
1865	752	1	381	0	0.506648936	3	0	0.0468218	0.0481799	0	0	0	0
1866	4493	1	3643	0	0.810816826	6	0	0.0106078	0.0226893	0	3	0	0
1867	127	0	0	0	0	0	0	0.12983	0.0487735	0	1	0	1
1868	947	1	612	0	0.64625132	2	0	0.0182778	0.0248875	2	0	0	0
1869	841	1	459	0	0.545778835	2	0	0.0500883	0.0455154	0	0	0	0
1870	865	1	442	0	0.510982659	2	0	0.040101	0.0481183	3	0	3	1
1871	714	1	432	0	0.605042017	3	0	0.0693332	0.0743914	0	0	0	0
1872	787	1	497	0	0.631512071	3	0	0.0604442	0.0587201	0	0	0	0
1873	1216	1	482	0	0.396381579	3	0	0.0352105	0.0531052	9	0	0	0
1874	1271	1	542	0	0.426435877	3	0	0.0595109	0.0815788	0	0	0	0
1875	1193	1	607	0	0.508801341	3	0	0.0703825	0.0375552	0	0	0	0
1876	1847	1	1190	0	0.644288035	3	0	0.0904831	0.0521324	0	0	0	0
1877	1662	1	1080	0	0.649819495	2	0	0.0860659	0.089694	1	0	0	1
1878	468	1	413	0	0.882478632	3	0	0.0203599	0.0191583	3	0	0	0
1879	1193	1	583	0	0.48868399	3	0	0.0482037	0.0561358	0	0	0	0
1880	755	1	422	0	0.558940397	3	0	0.036103	0.0378335	0	0	0	0
1881	741	1	706	0	0.952766532	2	0	0.0563663	0.0311792	0	0	0	0
1882	874	1	567	0	0.648741419	3	0	0.059279	0.0411669	1	0	0	1
1883	905	1	481	0	0.531491713	3	0	0.0242978	0.0318882	0	0	0	0
1884	898	1	562	0	0.625835189	2	0	0.0474349	0.064512	0	0	0	0
1885	4630	1	2902	0	0.626781857	5	0	0.0438667	0.0165754	5	0	0	0
1886	6867	1	6497	0	0.94611912	2	0	-0.00176626	0.0156028	0	0	0	0
1887	302	1	290	0	0.960264901	2	0	0.0170637	0.023609	0	0	0	0
1888	825	1	442	0	0.535757576	2	0	0.0551385	0.0373226	0	0	0	0
1889	750	1	377	0	0.502666667	3	0	0.0547781	0.0391841	0	0	3	1
1890	1259	1	1059	0	0.841143765	3	0	0.0158537	0.0250776	0	0	0	0
1891	882	1	559	0	0.633786848	4	0	0.0300075	0.0347229	2	0	0	0
1892	421	0	0	0	0	0	0	0.0986511	0.0718174	0	0	2	1
1893	858	1	341	0	0.397435897	3	0	0.0508271	0.0451379	0	0	0	0
1894	860	1	360	0	0.418604651	3	0	0.0650307	0.0610608	0	0	0	0
1895	3113	1	697	0	0.223899775	2	0	0.0247157	0.0219989	0	0	0	0
1896	1118	1	675	0	0.603756708	3	0	0.0301216	0.0375561	0	0	0	0
1897	1140	2	592	168	0.743859649	3	0.5	0.0245419	0.0277564	0	0	0	0
1898	695	1	394	0	0.566906475	3	0	0.0658575	0.0749826	2	0	0	1
1899	731	1	408	0	0.558139535	3	0	0.0355855	0.0596549	0	0	0	0
1900	4850	1	4390	0	0.905154639	6	0	0.0110148	0.0288446	0	0	0	0
1901	879	1	342	0	0.389078498	3	0	0.048631	0.0576871	4	1	0	1
1902	876	1	486	0	0.554794521	3	0	0.0480944	0.0297242	0	0	0	0
1903	742	1	431	0	0.580862534	3	0	0.0394728	0.0499216	0
1904	716	1	359	0	0.501396648	3	0	0.0983465	0.106874	0	0	0	0
1905	737	1	692	0	0.938941655	4	0	0.0417226	0.0166828	0	0	2	1
1906	978	1	203	0	0.207566462	2	0	0.122229	0.0976612	0	0	0	0
1907	770	1	354	0	0.45974026	3	0	0.0609387	0.0647385	0	0	0	0
1908	767	1	481	0	0.627118644	3	0	0.0601517	0.0428814	0	0	0	0
1909	1926	1	1463	0	0.7596054	4	0	0.0205754	0.0254875	0	0	0	0
1910	931	1	612	0	0.65735768	2	0	0.0142548	0.0240227	0	0	0	0
1911	934	1	354	0	0.379014989	3	0	0.0481247	0.0524799	0	0	0	0
1912	721	1	370	0	0.513176144	3	0	0.0538721	0.0654606	0
1913	1010	1	474	0	0.469306931	3	0	0.0420997	0.0465765	0	0	3	0
1914	759	1	363	0	0.47826087	3	0	0.0487771	0.0599139	2	0	0	1
1915	616	1	314	0	0.50974026	3	0	0.0320487	0.0352435	0	0	0	0
1916	1119	1	807	0	0.721179625	2	0	0.0230276	0.0295101	0	0	0	0
1917	983	1	791	0	0.804679552	3	0	0.0187662	0.0387008	0	0	0	0
1918	2695	1	1856	0	0.688682746	5	0	0.0677871	0.0261726	0	0	3	1
1919	317	1	317	0	1	3	0	0.034819	0.0210924	1	0	0	1
1920	2021	1	2013	0	0.996041564	6	0	0.0206612	0.0283171	0	0	0	0
1921	1162	1	760	0	0.65404475	3	0	0.0253334	0.0299998	2	0	0	0
1922	797	1	436	0	0.547051443	3	0	0.0646837	0.0754375	0	0	0	0
1923	707	1	418	0	0.591230552	3	0	0.0758085	0.0824432	0	0	0	0
1924	429	1	315	0	0.734265734	2	0	0.0416454	0.020364	0	0	2	1
1925	708	1	287	0	0.405367232	2	0	0.115452	0.0965316	2	0	0	1
1926	728	1	332	0	0.456043956	3	0	0.0807472	0.0317819	0	3	0	0
1927	750	1	495	0	0.66	3	0	0.0689474	0.0852229	0	0	1	1
1928	719	1	385	0	0.535465925	3	0	0.0621049	0.0903134	0	0	0	0
1929	9613	1	7035	0	0.731821492	6	0	0.0456428	0.078066	2	0	0	1
1930	404	1	320	0	0.792079208	3	0	0.0217106	0.0277995	0	0	0	0
1931	1360	1	1183	0	0.869852941	2	0	0.0251984	0.0309132	0	0	0	0
1932	7838	2	3176	232.5	0.75108446	6	0	0.0738115	0.0842252	0	0	0	0
1933	810	1	426	0	0.525925926	3	0	0.0669233	0.0509049	0	0	0	0
1934	769	1	338	0	0.43953186	3	0	0.0544288	0.0423549	0	0	0	0
1935	797	1	564	0	0.707653701	2	0	0.0974852	0.124265	0	0	0	0
1936	714	1	336	0	0.470588235	2	0	0.0516013	0.0559076	0	0	0	0
1937	1319	1	738	0	0.559514784	3	0	0.017364	0.0310328	0	12	0	0
1938	7409	1	4925	0	0.664732083	6	0	0.0634614	0.0865138	0	0	0	0
1939	767	1	414	0	0.539765319	3	0	0.0716157	0.0653913	0	3	1	1
1940	796	1	430	0	0.540201005	3	0	0.0650475	0.0672423	0	3	1	1
1941	806	1	539	0	0.668734491	3	0	0.00609095	0.0158223	13	8	4	0
1942	773	1	412	0	0.532988357	3	0	0.103726	0.131339	0	0	4	0
1943	665	1	482	0	0.72481203	3	0	0.0305587	0.0476964	0	0	0	0
1944	771	1	355	0	0.460440986	3	0	0.0602702	0.0542502	0	0	0	0
1945	739	1	381	0	0.51556157	3	0	0.0452196	0.0480738	0	0	0	0
1946	10413	1	8421	0	0.808700663	6	0	0.0375101	0.0452601	1	2	0	2
1947	430	1	330	0	0.76744186	3	0	0.0541644	0.0242513	0	0	0	0
1948	1418	2	840	311	0.746121298	3	0.5	0.0303253	0.0472988	0	0	2	1
1949	806	1	409	0	0.507444169	3	0	0.0797724	0.104899	0	0	0	0
1950	752	1	344	0	0.457446809	3	0	0.10216	0.111306	0	0	5	0
1951	958	1	749	0	0.781837161	3	0	0.0197263	0.0259732	0	0	0	0
1952	1048	1	499	0	0.476145038	3	0	0.0313088	0.0377338	3	0	2	1
1953	797	1	426	0	0.534504391	2	0	0.0545282	0.046643	0	0	0	0
1954	1246	1	882	0	0.707865169	3	0	0.0412144	0.050473	0	0	0	0
1955	942	1	656	0	0.696390658	3	0	0.0125596	0.0202448	25	0	0	0
1956	961	1	530	0	0.551508845	3	0	0.0464616	0.0564902	0	0	2	1
1957	992	1	515	0	0.519153226	3	0	0.0604405	0.0556625	0	0	0	0
1958	1380	1	716	0	0.51884058	3	0	0.066002	0.0960234	0	0	0	0
1959	1903	1	1093	0	0.57435628	3	0	0.0905323	0.0612851	0	0	0	0
1960	530	1	500	0	0.943396226	2	0	0.052317	0.0167688	3	0	0	0
1961	1174	1	535	0	0.455706985	3	0	0.0464488	0.0487447	0	0	0	0
1962	2255	1	1869	0	0.828824834	5	0	0.0158333	0.0215085	0	0	0	0
1963	3978	1	3189	0	0.801659125	3	0	0.0257268	0.0247523	0	0	0	0
1964	905	1	710	0	0.784530387	3	0	0.0225929	0.0246984	0	0	0	0
1965	1113	1	585	0	0.525606469	3	0	0.0539458	0.0785141	0	0	0	0
1966	775	1	769	0	0.992258065	3	0	0.0212584	0.0209297	6	0	0	0
1967	1255	1	921	0	0.733864542	2	0	0.036482	0.0401563	2	0	0	1
1968	1189	1	562	0	0.472666106	3	0	0.0421215	0.0515337	3	0	1	1
1969	939	1	798	0	0.849840256	3	0	0.0587056	0.0236912	3	0	0	0
1970	719	1	383	0	0.532684284	4	0	0.0625218	0.0634166	0	0	0
1971	548	1	443	0	0.808394161	4	0	0.019636	0.0389841	3	3	0	0
1972	839	1	485	0	0.57806913	3	0	0.0554643	0.0779188	2	0	3	1
1973	1034	1	647	0	0.625725338	3	0	0.0225761	0.0313843	0	0	0	0
1974	888	1	439	0	0.494369369	3	0	0.0434286	0.0453938	0	0	0	0
1975	1216	1	717	0	0.589638158	3	0	0.0626715	0.0640548	0	0	0	0
1976	900	1	600	0	0.666666667	2	0	0.0332589	0.0475132	0	0	0
1977	1403	2	602	162.5	0.626514612	3	1	0.0248027	0.0289888	0	0	0	0
1978	1146	1	605	0	0.527923211	3	0	0.0294277	0.0479983	0	0	0	0
1979	1891	1	947	0	0.500793231	3	0	0.103378	0.0504952	0	0	0	0
1980	1903	1	944	0	0.496058854	3	0	0.0976817	0.0856573	0	0	0	0
1981	1167	1	626	0	0.536418166	3	0	0.0532094	0.0498853	0	0	0	0
1982	724	1	557	0	0.769337017	3	0	0.018964	0.0260349	0	0	0	0
1983	604	1	359	0	0.594370861	2	0	0.0575258	0.0507673	0	0	0	0
1984	924	1	612	0	0.662337662	3	0	0.0471204	0.0452689	0	0	0	0
1985	901	1	446	0	0.495005549	3	0	0.0420105	0.0478674	0	0	0	0
1986	468	0	0	0	0	0	0	0.0384737	0.0159356	0	0	0
1987	1003	1	590	0	0.588235294	3	0	0.0811318	0.0291302	0	0	3	0
1988	1943	1	1603	0	0.825012867	5	0	0.0258661	0.0276108	1	0	0	1
1989	914	1	428	0	0.468271335	3	0	0.0686581	0.0603391	0	2	3	2
1990	613	1	380	0	0.619902121	3	0	0.0462573	0.0668838	0	0	0	0
1991	1010	1	526	0	0.520792079	4	0	0.0378699	0.0468564	0	0	0	0
1992	1187	1	543	0	0.457455771	3	0	0.0680442	0.0800798	0	0	0	0
1993	814	1	442	0	0.542997543	3	0	0.0474318	0.0559139	0	3	0	0
1994	1446	1	706	0	0.48824343	3	0	0.0389627	0.0382387	0	0	0	0
1995	976	1	424	0	0.43442623	3	0	0.0704154	0.0854007	14	0	0	0
1996	1086	1	570	0	0.524861878	3	0	0.0290742	0.0273782	0	0	0	0
1997	1129	1	643	0	0.569530558	3	0	0.0362332	0.0590196	0	3	0	1
1998	965	1	652	0	0.675647668	3	0	0.0310005	0.0451597	2	0	2	1
[truncated: 23,206 more rows]
