# Supplementary material for: ​Parcel feature data derived from Google Street View images for urban land use classification in Brooklyn, New York Cityfor urban land use classification in Brooklyn, New York Cityretain-->
Source: Data Brief. 2017 Apr 8;12:175–9. doi: 10.1016/j.dib.2017.04.002 (PMC5397128; doi:10.1016/j.dib.2017.04.002)
Supplement: Supplementary file 2 — Supplementary material [file mmc2.zip › Supplementary material_2017_03_13/GIS data/StudyArea_Parcel_18N.shp.xml]

<?xml version="1.0" encoding="UTF-8"?>
<metadata>
	<Esri>
		<CreaDate>20160707</CreaDate>
		<CreaTime>09594300</CreaTime>
		<SyncOnce>FALSE</SyncOnce>
		<SyncDate>20160329</SyncDate>
		<SyncTime>21222000</SyncTime>
		<ModDate>20160329</ModDate>
		<ModTime>21222000</ModTime>
		<PublishStatus>Published</PublishStatus>
		<DataProperties>
			<lineage>
				<Process ToolSource="e:\program files (x86)\arcgis\desktop10.3\ArcToolbox\Toolboxes\Data Management Tools.tbx\CalculateField" Date="20160607" Time="183030">CalculateField StudyArea_Parcel Parcel_ID [FID]+1 VB #</Process><Process ToolSource="e:\program files (x86)\arcgis\desktop10.3\ArcToolbox\Toolboxes\Data Management Tools.tbx\CalculateField" Date="20160612" Time="144921">CalculateField StudyArea_Parcel_18N IDPlusOne [FID]+1 VB #</Process><Process ToolSource="e:\program files (x86)\arcgis\desktop10.3\ArcToolbox\Toolboxes\Data Management Tools.tbx\CalculateField" Date="20170309" Time="210057">CalculateField StudyArea_Parcel_18N Parcel_ID [FID] VB #</Process></lineage>
			<itemProps>
				<itemName Sync="TRUE">parcel_studyarea_1</itemName>
				<itemLocation>
					<linkage Sync="TRUE">file://\\WEI-PC\F$\01_Land-use Classification\01_Data\01_NYC_Brooklyn\02_StudyAreaShpFiles\StudyArea_Parcel_18N_OutputCopy</linkage>
					<protocol Sync="TRUE">Local Area Network</protocol>
				</itemLocation>
				<itemSize Sync="TRUE">0.000</itemSize>
				<imsContentType Sync="TRUE">002</imsContentType>
				<nativeExtBox>
					<westBL Sync="TRUE">972618.524400</westBL>
					<eastBL Sync="TRUE">1030562.608400</eastBL>
					<southBL Sync="TRUE">146775.832400</southBL>
					<northBL Sync="TRUE">208564.215400</northBL>
					<exTypeCode Sync="TRUE">1</exTypeCode>
				</nativeExtBox>
			</itemProps>
			<coordRef>
				<type Sync="TRUE">Projected</type>
				<geogcsn Sync="TRUE">GCS_North_American_1983</geogcsn>
				<csUnits Sync="TRUE">Linear Unit: Foot_US (0.304801)</csUnits>
				<projcsn Sync="TRUE">NAD_1983_StatePlane_New_York_Long_Island_FIPS_3104_Feet</projcsn>
				<peXml Sync="TRUE">&lt;ProjectedCoordinateSystem xsi:type='typens:ProjectedCoordinateSystem' xmlns:xsi='http://www.w3.org/2001/XMLSchema-instance' xmlns:xs='http://www.w3.org/2001/XMLSchema' xmlns:typens='http://www.esri.com/schemas/ArcGIS/10.3'&gt;&lt;WKT&gt;PROJCS[&amp;quot;NAD_1983_StatePlane_New_York_Long_Island_FIPS_3104_Feet&amp;quot;,GEOGCS[&amp;quot;GCS_North_American_1983&amp;quot;,DATUM[&amp;quot;D_North_American_1983&amp;quot;,SPHEROID[&amp;quot;GRS_1980&amp;quot;,6378137.0,298.257222101]],PRIMEM[&amp;quot;Greenwich&amp;quot;,0.0],UNIT[&amp;quot;Degree&amp;quot;,0.0174532925199433]],PROJECTION[&amp;quot;Lambert_Conformal_Conic&amp;quot;],PARAMETER[&amp;quot;False_Easting&amp;quot;,984250.0],PARAMETER[&amp;quot;False_Northing&amp;quot;,0.0],PARAMETER[&amp;quot;Central_Meridian&amp;quot;,-74.0],PARAMETER[&amp;quot;Standard_Parallel_1&amp;quot;,40.66666666666666],PARAMETER[&amp;quot;Standard_Parallel_2&amp;quot;,41.03333333333333],PARAMETER[&amp;quot;Latitude_Of_Origin&amp;quot;,40.16666666666666],UNIT[&amp;quot;Foot_US&amp;quot;,0.3048006096012192],AUTHORITY[&amp;quot;EPSG&amp;quot;,2263]]&lt;/WKT&gt;&lt;XOrigin&gt;-120039300&lt;/XOrigin&gt;&lt;YOrigin&gt;-96540300&lt;/YOrigin&gt;&lt;XYScale&gt;37212589.015695661&lt;/XYScale&gt;&lt;ZOrigin&gt;-100000&lt;/ZOrigin&gt;&lt;ZScale&gt;10000&lt;/ZScale&gt;&lt;MOrigin&gt;-100000&lt;/MOrigin&gt;&lt;MScale&gt;10000&lt;/MScale&gt;&lt;XYTolerance&gt;0.0032808333333333331&lt;/XYTolerance&gt;&lt;ZTolerance&gt;0.001&lt;/ZTolerance&gt;&lt;MTolerance&gt;0.001&lt;/MTolerance&gt;&lt;HighPrecision&gt;true&lt;/HighPrecision&gt;&lt;WKID&gt;102718&lt;/WKID&gt;&lt;LatestWKID&gt;2263&lt;/LatestWKID&gt;&lt;/ProjectedCoordinateSystem&gt;</peXml>
			</coordRef>
			<copyHistory><copy source="F:\01_Land-use Classification\01_Data\01_NYC_Brooklyn\02_StudyAreaShpFiles\StudyArea_Parcel_18N_Output" dest="\\WEI-PC\F$\01_Land-use Classification\01_Data\01_NYC_Brooklyn\02_StudyAreaShpFiles\StudyArea_Parcel_18N_OutputCopy" date="20160707" time="09594300"></copy></copyHistory></DataProperties>
		<ArcGISFormat>1.0</ArcGISFormat>
		<scaleRange>
			<minScale>150000000</minScale>
			<maxScale>5000</maxScale>
		</scaleRange>
	</Esri>
	<mdLang>
		<languageCode value="eng"/>
		<countryCode value="US"/>
	</mdLang>
	<mdChar>
		<CharSetCd value="004"/>
	</mdChar>
	<mdHrLv>
		<ScopeCd value="005"/>
	</mdHrLv>
	<mdContact>
		<rpOrgName>NYC Department of City Planning</rpOrgName>
		<rpPosName>BYTES of the BIG APPLE Coordinator</rpPosName>
		<rpCntInfo>
			<cntPhone>
				<voiceNum>212.720.3505</voiceNum>
			</cntPhone>
			<cntAddress addressType="both">
				<delPoint>22 Reade St, 5N</delPoint>
				<city>New York</city>
				<adminArea>New York</adminArea>
				<postCode>10007</postCode>
			</cntAddress>
		</rpCntInfo>
		<role>
			<RoleCd value="007"/>
		</role>
	</mdContact>
	<mdDateSt>20150615</mdDateSt>
	<distInfo>
		<distributor>
			<distorCont>
				<rpOrgName>NYC Department of City Planning</rpOrgName>
				<rpCntInfo>
					<cntPhone>
						<voiceNum>212.720.3505</voiceNum>
					</cntPhone>
					<cntAddress addressType="both">
						<delPoint>22 Reade St</delPoint>
						<city>New York</city>
						<adminArea>New York</adminArea>
						<postCode>10007</postCode>
						<country>US</country>
					</cntAddress>
				</rpCntInfo>
				<role>
					<RoleCd value="005"/>
				</role>
			</distorCont>
			<distorOrdPrc>
				<resFees>Free</resFees>
			</distorOrdPrc>
			<distorTran>
				<onLineSrc>
					<orDesc>Free Downloadable Data</orDesc>
					<linkage>http://www.nyc.gov/html/dcp/html/bytes/applbyte.shtml</linkage>
				</onLineSrc>
			</distorTran>
		</distributor>
		<distTranOps>
			<onLineSrc>
				<linkage>http://nyc.gov/html/dcp/html/bytes/applbyte.shtml</linkage>
			</onLineSrc>
			<transSize Sync="TRUE">0.000</transSize>
		</distTranOps>
		<distFormat>
			<formatName Sync="TRUE">Shapefile</formatName>
		</distFormat>
	</distInfo>
	<dataIdInfo>
		<idCitation>
			<resEd>15V1</resEd>
			<citRespParty>
				<rpOrgName>New York City, Department of City Planning, ITD</rpOrgName>
				<role>
					<RoleCd value="010"/>
				</role>
			</citRespParty>
			<datasetSeries>
				<seriesName>BYTES of the BIG APPLE</seriesName>
				<issId>MapPLUTO15V1</issId>
			</datasetSeries>
			<resTitle>New York City,  MapPLUTO 15V1</resTitle>
			<date>
				<createDate>2015-06-15T00:00:00</createDate>
				<pubDate>2015-07-20T00:00:00</pubDate>
			</date>
			<presForm>
				<PresFormCd value="005"/>
			</presForm>
			<otherCitDet>
				Time Period of data:

				Calendar Date: DOF - RPAD Data - 05/16/2015
				Calendar Date: DCAS - IPIS Data - 04/30/2015
				Calendar Date: DCP - Zoning Data - 06/03/2015
				Calendar Date: DOF - Major Property Data - 04/29/2015
				Calendar Date: DCP - E - Designations - 04/28/2015
				Calendar Date: LPC - Landmark Data - 03/06/2015
				Calendar Date: DOF - Digital Tax Map Data - 04/30/2015
				Calendar Date: DOF - Mass Appraisal Data - 04/23/2015
				Calendar Date: DCP - Political and Administrative District Data - 5/10/2015

			</otherCitDet>
		</idCitation>
		<idAbs>&lt;DIV STYLE="text-align:Left;"&gt;&lt;DIV&gt;&lt;DIV&gt;&lt;P&gt;&lt;SPAN&gt;This dataset represents a compilation of data from various government agencies throughout the City of New York. The underlying geography is derived from the Tax Lot Polygon feature class which is part of the Department of Finance's Digital Tax Map (DTM). The tax lots have been clipped to the shoreline, as defined by NYCMap planimetric features. The attribute information is from the Department of City Planning's PLUTO data. The attribute data pertains to tax lot and building characteristics and geographic, political and administrative information for each tax lot in New York City. The Tax Lot Polygon feature class and PLUTO are derived from different sources. As a result, some PLUTO records did not have a corresponding tax lot in the Tax Lot polygon feature class at the time of release. These records are included in a separate non-geographic PLUTO Only DBase (*.dbf) table. There are a number of reasons why there can be a tax lot in PLUTO that does not match the DTM; the most common reason is that the various source files are maintained by different departments and divisions with varying update cycles and criteria for adding and removing records. The attribute definitions for the PLUTO Only table are the same as those for MapPLUTO. DCP Mapping Lots includes some features that are not on the tax maps. They have been added by DCP for cartographic purposes. They include street center 'malls', traffic islands and some built streets through parks. These features have very few associated attributes.&lt;/SPAN&gt;&lt;/P&gt;&lt;/DIV&gt;&lt;/DIV&gt;&lt;/DIV&gt;</idAbs>
		<idPurp>MapPLUTO was created by the Department of City Planning to meet the growing need for extensive land use and geographic data at the tax lot level in PC mapping format.</idPurp>
		<idStatus>
			<ProgCd value="001"/>
		</idStatus>
		<idPoC>
			<rpOrgName>NYC Department of City Planning</rpOrgName>
			<rpPosName>BYTES of the BIG APPLE Coordinator</rpPosName>
			<rpCntInfo>
				<cntPhone>
					<voiceNum>212.720.3505</voiceNum>
				</cntPhone>
				<cntAddress addressType="both">
					<delPoint>22 Reade St, 5N</delPoint>
					<city>New York</city>
					<adminArea>NY</adminArea>
					<postCode>10007</postCode>
					<country>US</country>
				</cntAddress>
			</rpCntInfo>
			<role>
				<RoleCd value="007"/>
			</role>
		</idPoC>
		<placeKeys>
			<keyword>Queens</keyword>
			<keyword>Brooklyn</keyword>
			<keyword>New York City</keyword>
			<keyword>Manhattan</keyword>
			<keyword>Staten Island</keyword>
			<keyword>Bronx</keyword>
			<keyword>New York</keyword>
		</placeKeys>
		<themeKeys>
			<keyword>PLUTO</keyword>
			<keyword>Tax Lot</keyword>
			<keyword>Boundaries</keyword>
			<keyword>MapPLUTO</keyword>
			<keyword>Parcels</keyword>
			<keyword>DTM</keyword>
		</themeKeys>
		<searchKeys>
			<keyword>Queens</keyword>
			<keyword>PLUTO</keyword>
			<keyword>Tax Lot</keyword>
			<keyword>Brooklyn</keyword>
			<keyword>New York City</keyword>
			<keyword>Boundaries</keyword>
			<keyword>Manhattan</keyword>
			<keyword>MapPLUTO</keyword>
			<keyword>Staten Island</keyword>
			<keyword>Bronx</keyword>
			<keyword>Parcels</keyword>
			<keyword>DTM</keyword>
			<keyword>New York</keyword>
		</searchKeys>
		<resConst>
			<LegConsts>
				<othConsts>MapPLUTO is freely available to all New York City agencies and the public.</othConsts>
			</LegConsts>
		</resConst>
		<resConst>
			<Consts>
				<useLimit> MapPLUTO is being provided by the Department of City Planning (DCP) on DCP's website for informational purposes only. DCP does not warranty the completeness, accuracy, content, or fitness for any particular purpose or use of MapPLUTO, nor are any such warranties to be implied or inferred with respect to MapPLUTO as furnished on the website. DCP and the City are not liable for any deficiencies in the completeness, accuracy, content, or fitness for any particular purpose or use of MapPLUTO, or applications utilizing MapPLUTO, provided by any third party.</useLimit>
			</Consts>
		</resConst>
		<dataLang>
			<languageCode value="eng"/>
			<countryCode value="USA" Sync="TRUE"></countryCode>
		</dataLang>
		<resMaint>
			<maintFreq>
				<MaintFreqCd value="007"/>
			</maintFreq>
			<dateNext>2015-12-15T00:00:00</dateNext>
		</resMaint>
		<dataChar>
			<CharSetCd value="004"/>
		</dataChar>
		<idCredit>NYC Department of City Planning,  Information Technology Division</idCredit>
		<spatRpType>
			<SpatRepTypCd value="001"/>
		</spatRpType>
		<dataExt>
			<exDesc>Ground Condition</exDesc>
			<geoEle/>
		</dataExt>
		<tpCat>
			<TopicCatCd value="003"/>
		</tpCat>
		<envirDesc Sync="TRUE">Microsoft Windows 7 Version 6.1 (Build 7601) Service Pack 1; Esri ArcGIS 10.3.0.4322</envirDesc>
		<dataExt>
			<geoEle>
				<GeoBndBox esriExtentType="search">
					<exTypeCode Sync="TRUE">1</exTypeCode>
					<westBL Sync="TRUE">-74.041973</westBL>
					<eastBL Sync="TRUE">-73.832878</eastBL>
					<northBL Sync="TRUE">40.739137</northBL>
					<southBL Sync="TRUE">40.569421</southBL>
				</GeoBndBox>
			</geoEle>
		</dataExt>
	</dataIdInfo>
	<mdMaint>
		<maintFreq>
			<MaintFreqCd value="007"/>
		</maintFreq>
	</mdMaint>
	<dqInfo>
		<dqScope>
			<scpLvl>
				<ScopeCd value="005"/>
			</scpLvl>
		</dqScope>
		<report type="DQCompOm">
			<measDesc>The spatial features of MapPLUTO 15V1 are derived from the Department of Finance's Digital Tax Map (DTM) from Apr30, 2015.  The Department of City Planning makes no assurances about the accuracy of these data.</measDesc>
			<measResult>
				<ConResult>
					<conExpl>MapPLUTO is being provided by the Department of City Planning (DCP) on DCP's website for informational purposes only. DCP does not warranty the completeness, accuracy, content, or fitness for any particular purpose or use of MapPLUTO, nor are any such warranties to be implied or inferred with respect to MapPLUTO as furnished on the website. DCP and the City are not liable for any deficiencies in the completeness, accuracy, content, or fitness for any particular purpose or use of MapPLUTO, or applications utilizing MapPLUTO, provided by any third party.</conExpl>
					<conPass>1</conPass>
				</ConResult>
			</measResult>
		</report>
		<dataLineage>
			<statement>The dataset is the polygon repressentation of New York City Tax Lots.</statement>
		</dataLineage>
	</dqInfo>
	<refSysInfo>
		<RefSystem>
			<refSysID>
				<identCode code="2263"/>
				<idCodeSpace>EPSG</idCodeSpace>
				<idVersion>7.11.2</idVersion>
			</refSysID>
		</RefSystem>
	</refSysInfo>
	<eainfo>
		<detailed Name="parcel_studyarea_1">
			<enttyp>
				<enttypl Sync="TRUE">parcel_studyarea_1</enttypl>
				<enttypt Sync="TRUE">Feature Class</enttypt>
				<enttypc Sync="TRUE">0</enttypc>
			</enttyp>
			<attr>
				<attrlabl Sync="TRUE">FID</attrlabl>
				<attalias Sync="TRUE">FID</attalias>
				<attrtype Sync="TRUE">OID</attrtype>
				<attwidth Sync="TRUE">4</attwidth>
				<atprecis Sync="TRUE">0</atprecis>
				<attscale Sync="TRUE">0</attscale>
				<attrdef Sync="TRUE">Internal feature number.</attrdef>
				<attrdefs Sync="TRUE">ESRI</attrdefs>
				<attrdomv>
					<udom Sync="TRUE">Sequential unique whole numbers that are automatically generated.</udom>
				</attrdomv>
			</attr>
			<attr>
				<attrlabl Sync="TRUE">Shape</attrlabl>
				<attalias Sync="TRUE">Shape</attalias>
				<attrtype Sync="TRUE">Geometry</attrtype>
				<attwidth Sync="TRUE">0</attwidth>
				<atprecis Sync="TRUE">0</atprecis>
				<attscale Sync="TRUE">0</attscale>
				<attrdef Sync="TRUE">Feature geometry.</attrdef>
				<attrdefs Sync="TRUE">ESRI</attrdefs>
				<attrdomv>
					<udom Sync="TRUE">Coordinates defining the features.</udom>
				</attrdomv>
			</attr>
			<attr>
				<attrlabl Sync="FALSE">Borough</attrlabl>
				<attrdef>The borough in which the tax lot is located.</attrdef>
				<attrdefs>Department of City Planning based on data from: Department of Finance - RPAD Master File</attrdefs>
				<attalias Sync="TRUE">Borough</attalias>
				<attrtype Sync="TRUE">String</attrtype>
				<attwidth Sync="TRUE">2</attwidth>
				<attrdomv>
					<edom>
						<edomv>BX</edomv>
						<edomvd>Bronx</edomvd>
					</edom>
					<edom>
						<edomv>BK</edomv>
						<edomvd>Brooklyn</edomvd>
					</edom>
					<edom>
						<edomv>MN</edomv>
						<edomvd>Manhattan</edomvd>
					</edom>
					<edom>
						<edomv>QN</edomv>
						<edomvd>Queens</edomvd>
					</edom>
					<edom>
						<edomv>SI</edomv>
						<edomvd>Staten Island</edomvd>
					</edom>
				</attrdomv>
				<attrvai>
					<attrvae>Two portions of the city, Marble Hill and Rikers Island, are each legally located in one borough but are serviced by different boroughs.  The BOROUGH codes associated with these areas are the boroughs they are legally located in.  Specifically, Marble Hill is serviced by the Bronx but is legally located in Manhattan and has a Manhattan BOROUGH code.  Rikers Island has a Bronx BOROUGH code because it is legally located in the Bronx although it is serviced by Queens.</attrvae>
				</attrvai>
				<atprecis Sync="TRUE">0</atprecis>
				<attscale Sync="TRUE">0</attscale>
			</attr>
			<attr>
				<attrlabl Sync="FALSE">Block</attrlabl>
				<attrdef>The tax block in which the tax lot is located.  Each tax block is unique within a borough (see BOROUGH).</attrdef>
				<attrdefs>Department of Finance - RPAD Master File</attrdefs>
				<attalias Sync="TRUE">Block</attalias>
				<attrtype Sync="TRUE">Integer</attrtype>
				<attwidth Sync="TRUE">9</attwidth>
				<attrdomv>
					<udom Sync="TRUE">Coordinates defining the features.</udom>
				</attrdomv>
				<atprecis Sync="TRUE">9</atprecis>
				<attscale Sync="TRUE">0</attscale>
			</attr>
			<attr>
				<attrlabl Sync="FALSE">Lot</attrlabl>
				<attrdef>The number of the tax lot.  Each tax lot is unique within a tax block (see BLOCK).</attrdef>
				<attrdefs>DCP based on data from Department of Finance - RPAD Master File</attrdefs>
				<attalias Sync="TRUE">Lot</attalias>
				<attrtype Sync="TRUE">SmallInteger</attrtype>
				<attwidth Sync="TRUE">4</attwidth>
				<attrvai>
					<attrvae>
						Each unit in a building that is a condominium is defined by the Department of Finance as a separate tax lot.  To make condominium information more compatible with parcel information, the Department of City Planning aggregated condominium unit tax lot information so that each condominium complex within a tax block is represented by only one tax lot record.  A condominium complex is defined as one or more structures or properties under the auspicies of the same condominium association.  The Department of City Planning then assigned the condominium billing tax lot number to the condominium complex tax lot record.  If the Department of Finance has not yet assigned a billing tax lot number to the condominium complex then the lowest tax lot number within the condominium complex was used.
						The Department of Finance DTM uses the formerly known as (FKA) Tax Lot number for Condominiums. The Department of City Planning has modified the Tax Lot number of DOF DTM by replacing the FKA with the condominiums billing tax lot number. Often the tax lot number can tell you the type of tax lot. Of course there are exceptions to each convention. Usually tax lot number '1-999' correspond with traditional tax lots; '1001-6999' correspond with condominium unit lots; '7501-7599' correspond with condominiun billing lots; '8000-8899' correspond with subterranean tax lots; '8900-8999' correspond with DTM dummy tax lots; '9000-9899' correspond with air right tax lots.
					</attrvae>
				</attrvai>
				<atprecis Sync="TRUE">4</atprecis>
				<attscale Sync="TRUE">0</attscale>
			</attr>
			<attr>
				<attrlabl Sync="FALSE">CD</attrlabl>
				<attrdomv>
					<edom>
						<edomv>101-112</edomv>
						<edomvd>Manhattan Community Districts</edomvd>
					</edom>
					<edom>
						<edomv>164</edomv>
						<edomvd>Central Park (JIA)</edomvd>
					</edom>
					<edom>
						<edomv>201-212</edomv>
						<edomvd>Bronx Community Districts</edomvd>
					</edom>
					<edom>
						<edomv>226</edomv>
						<edomvd>Van Cortlandt Park (JIA)</edomvd>
					</edom>
					<edom>
						<edomv>227</edomv>
						<edomvd>Bronx Park (JIA)</edomvd>
					</edom>
					<edom>
						<edomv>228</edomv>
						<edomvd>Pelham Bay Park (JIA)</edomvd>
					</edom>
					<edom>
						<edomv>301-318</edomv>
						<edomvd>Brooklyn Community Districts</edomvd>
					</edom>
					<edom>
						<edomv>355</edomv>
						<edomvd>Prospect Park (JIA)</edomvd>
					</edom>
					<edom>
						<edomv>356</edomv>
						<edomvd>Brooklyn Gateway National Reacreation Area (JIA)</edomvd>
					</edom>
					<edom>
						<edomv>401-414</edomv>
						<edomvd>Queens Community Districts</edomvd>
					</edom>
					<edom>
						<edomv>480</edomv>
						<edomvd>LaGuardia Airport (JIA)</edomvd>
					</edom>
					<edom>
						<edomv>481</edomv>
						<edomvd>Flushing Meadow / Corona Park (JIA)</edomvd>
					</edom>
					<edom>
						<edomv>482</edomv>
						<edomvd>Forest Park (JIA)</edomvd>
					</edom>
					<edom>
						<edomv>483</edomv>
						<edomvd>JFK International Airport (JIA)</edomvd>
					</edom>
					<edom>
						<edomv>484</edomv>
						<edomvd>Queens Gateway National Recreation Area (JIA)</edomvd>
					</edom>
					<edom>
						<edomv>501-503</edomv>
						<edomvd>Staten Island Community Districts</edomvd>
					</edom>
					<edom>
						<edomv>595</edomv>
						<edomvd>Staten Island Gateway National Recreation Area (JIA)</edomvd>
					</edom>
				</attrdomv>
				<attalias Sync="TRUE">CD</attalias>
				<attrtype Sync="TRUE">SmallInteger</attrtype>
				<attwidth Sync="TRUE">4</attwidth>
				<attrdef>The community district (CD) or joint interest area (JIA)  the tax lot is located in, or partially located.</attrdef>
				<attrdefs>Department of City Planning based on data from: Department of Finance - Digital Tax Map (DTM) modified by DCP;  Department of City Planning - CD layer in ArcGIS for DTM;  Department of City Planning - Geosupport System; Department of Finance - RPAD Master File</attrdefs>
				<attrvai>
					<attrvae>The Department of City Planning - CD Layer for the DTM is used as the source when it identifies a community district for a tax lot. If a tax lot is split among more than one community district then PLUTO uses one of the community district numbers. If the Department of City Planning - CD Layer for the DTM does not identify a community district, the district is obtained from the Department of City Planning Geosupport System. If the community district is not available from the Geosupport System the DOF-RPAD Master file is used. If a tax lot is split by a community district boundary, only one community district is retained.Two portions of the city, Marble Hill and Rikers Island, are legally located in one borough and are each serviced by different boroughs. The COMMUNITY DISTRICT codes associated with these areas are the community districts they are serviced by. Specifically, Marble Hill is legally located in Manhattan but is serviced by the Bronx and has Bronx COMMUNITY DISTRICT codes of 207 or 208. Rikers Island has a Queens COMMUNITY DISTRICT code of 401 since it is serviced by Queens even though it is legally located in the Bronx.</attrvae>
					<attrva>Only one data source is used per tax lot.</attrva>
				</attrvai>
				<atprecis Sync="TRUE">4</atprecis>
				<attscale Sync="TRUE">0</attscale>
			</attr>
			<attr>
				<attrlabl Sync="FALSE">CT2010</attrlabl>
				<attalias Sync="TRUE">CT2010</attalias>
				<attrtype Sync="TRUE">String</attrtype>
				<attwidth Sync="TRUE">7</attwidth>
				<attrdef>The 2010 US census tract in which the tax lot is located.  Each census tract is unique within a borough.</attrdef>
				<attrdefs>Department of City Planning - Geosupport System</attrdefs>
				<attrvai>
					<attrvae>2010 census tracts a geographic areas defined by the US Census Bureau for the 2010 Census. If a tax lot is split by a census tract boundary, only one census tract is retained.</attrvae>
				</attrvai>
				<atprecis Sync="TRUE">0</atprecis>
				<attscale Sync="TRUE">0</attscale>
			</attr>
			<attr>
				<attrlabl Sync="FALSE">CB2010</attrlabl>
				<attalias Sync="TRUE">CB2010</attalias>
				<attrtype Sync="TRUE">String</attrtype>
				<attwidth Sync="TRUE">5</attwidth>
				<attrdef>The 2010 census block in which the tax lot is located.  Each census block is unique within a census tract (see CT2010).</attrdef>
				<attrdefs>Department of City Planning - Geosupport System</attrdefs>
				<attrvai>
					<attrvae>2010 census blocks are the smallest geographic areas reported on by the U.S. Census Bureau for the 2010 census. If a tax lot is split by a census block boundary, only one census block is retained.</attrvae>
				</attrvai>
				<atprecis Sync="TRUE">0</atprecis>
				<attscale Sync="TRUE">0</attscale>
			</attr>
			<attr>
				<attrlabl Sync="FALSE">SchoolDist</attrlabl>
				<attalias Sync="TRUE">SchoolDist</attalias>
				<attrtype Sync="TRUE">String</attrtype>
				<attwidth Sync="TRUE">2</attwidth>
				<attrdomv>
					<edom>
						<edomv>1-6, 10</edomv>
						<edomvd>Manhattan School Districts</edomvd>
					</edom>
					<edom>
						<edomv>7-12</edomv>
						<edomvd>Bronx School District</edomvd>
					</edom>
					<edom>
						<edomv>13-23, 32</edomv>
						<edomvd>Brooklyn School District</edomvd>
					</edom>
					<edom>
						<edomv>24-30</edomv>
						<edomvd>Queens School District</edomvd>
					</edom>
					<edom>
						<edomv>31</edomv>
						<edomvd>Staten Island School DIstrict</edomvd>
					</edom>
				</attrdomv>
				<attrdef>The community school district in which the tax lot is located.</attrdef>
				<attrdefs>Department of City Planning - Geosupport System</attrdefs>
				<attrvai>
					<attrvae>If a tax lot is split by a school district boundary, only one school district is retained.</attrvae>
				</attrvai>
				<atprecis Sync="TRUE">0</atprecis>
				<attscale Sync="TRUE">0</attscale>
			</attr>
			<attr>
				<attrlabl Sync="FALSE">Council</attrlabl>
				<attalias Sync="TRUE">Council</attalias>
				<attrtype Sync="TRUE">SmallInteger</attrtype>
				<attwidth Sync="TRUE">4</attwidth>
				<attrdomv>
					<edom>
						<edomv>1-10</edomv>
						<edomvd>Manhattan City Council Districts</edomvd>
					</edom>
					<edom>
						<edomv>8, 11-18, 22</edomv>
						<edomvd>Bronx City Council Districts</edomvd>
					</edom>
					<edom>
						<edomv>33-48, 50</edomv>
						<edomvd>Brooklyn City Council Districts</edomvd>
					</edom>
					<edom>
						<edomv>19-32, 34</edomv>
						<edomvd>Queens City Council Districts</edomvd>
					</edom>
					<edom>
						<edomv>49-51</edomv>
						<edomvd>Staten Island City Council Districts</edomvd>
					</edom>
				</attrdomv>
				<attrdef>The city council district in which the tax lot is located.</attrdef>
				<attrdefs>Department of City Planning - Geosupport System</attrdefs>
				<attrvai>
					<attrvae>There are currently 51 city council districts in the City, which serve as administrative districts for the legislative branch of city government. If a tax lot is split by a city council district boundary, only one city council district is retained.</attrvae>
				</attrvai>
				<atprecis Sync="TRUE">4</atprecis>
				<attscale Sync="TRUE">0</attscale>
			</attr>
			<attr>
				<attrlabl Sync="FALSE">ZipCode</attrlabl>
				<attalias Sync="TRUE">ZipCode</attalias>
				<attrtype Sync="TRUE">Integer</attrtype>
				<attwidth Sync="TRUE">9</attwidth>
				<attrdef>The zip code that the tax lot is located in.</attrdef>
				<attrdefs>Department of City Planning based on data from: Department of Finance - RPAD Master File, Department of City Planning - Geosupport System</attrdefs>
				<attrvai>
					<attrvae>The zip code is obtained from the Department of City Planning- Geosupport System.  If the zip code is not available from Geosupport, the DOF-RPAD Master File is used. If a tax lot is split by a zip code boundary, only one zip code is retained.</attrvae>
				</attrvai>
				<atprecis Sync="TRUE">9</atprecis>
				<attscale Sync="TRUE">0</attscale>
			</attr>
			<attr>
				<attrlabl Sync="FALSE">FireComp</attrlabl>
				<attalias Sync="TRUE">FireComp</attalias>
				<attrtype Sync="TRUE">String</attrtype>
				<attwidth Sync="TRUE">4</attwidth>
				<attrdef>The fire company that services the tax lot.  This field consists of four characters, the first of which is an alphabetic code identifying the type of fire company, where E stands for Engine and L stands for Ladder.  The type code is followed by a one to three digit fire company number which is preceded with leading zeros if the company number is less than three digits.</attrdef>
				<attrdefs>Department of City Planning - Geosupport System</attrdefs>
				<attrdomv>
					<edom>
						<edomv>001, 003-010, 014-016, 021-024, 026, 028, 033-035, 037, 039, 040, 044, 047,053-055, 058, 059, 065, 067, 069, 074, 076, 080, 084, 091, 093, 095</edomv>
						<edomvd>Manhattan Fire Company District - Engine</edomvd>
					</edom>
					<edom>
						<edomv>001-016, 018, 020-026, 028, 030, 034-036, 040, 043, 045</edomv>
						<edomvd>Manhattan Fire Company District - Ladder</edomvd>
					</edom>
					<edom>
						<edomv>038, 042, 043, 045, 046, 048, 050, 052, 060, 062-064, 066, 068, 070-073, 075, 079, 081-083, 088, 089, 090, 092, 094, 096, 097</edomv>
						<edomvd>Bronx Fire Company Districts - Engine</edomvd>
					</edom>
					<edom>
						<edomv>017, 019, 027, 029, 031-033, 037-039, 041, 042, 044, 046-056, 058, 059, 061</edomv>
						<edomvd>Bronx Fire Company Districts - Ladder</edomvd>
					</edom>
					<edom>
						<edomv>201, 202, 205-207, 210, 211, 214, 216-222, 224-231, 233-243, 245-250, 253-255, 257, 271, 276, 277, 279-284, 290, 309, 310, 318, 321, 323, 330, 332</edomv>
						<edomvd>Brooklyn Fire Company Districts - Engine</edomvd>
					</edom>
					<edom>
						<edomv>101-114, 118-120, 122-124, 131, 132, 146-149, 153, 156, 157, 159, 161, 166, 168-170, 172, 174-176</edomv>
						<edomvd>Brooklyn Fire Company District - Ladder</edomvd>
					</edom>
					<edom>
						<edomv>251, 258-260, 262-266, 268, 273-275, 285-287, 289, 291-295, 297-299, 301-308, 311-317, 319, 320, 324-326, 328, 329, 331</edomv>
						<edomvd>Queens Fire Company Districts - Engine</edomvd>
					</edom>
					<edom>
						<edomv>115-117, 121, 125-130, 133-138, 140, 142-144, 150-152, 154, 155, 158, 160, 162-165, 167, 173</edomv>
						<edomvd>Queens Fire Company Districts - Ladder</edomvd>
					</edom>
					<edom>
						<edomv>151- 168</edomv>
						<edomvd>Staten Island Fire Company Districts - Engine</edomvd>
					</edom>
					<edom>
						<edomv>077-087</edomv>
						<edomvd>Staten Island Fire Company Districts - Ladder</edomvd>
					</edom>
				</attrdomv>
				<atprecis Sync="TRUE">0</atprecis>
				<attscale Sync="TRUE">0</attscale>
			</attr>
			<attr>
				<attrlabl Sync="FALSE">PolicePrct</attrlabl>
				<attalias Sync="TRUE">PolicePrct</attalias>
				<attrtype Sync="TRUE">SmallInteger</attrtype>
				<attwidth Sync="TRUE">4</attwidth>
				<attrdomv>
					<edom>
						<edomv>001, 005-007, 009, 010, 013, 014, 017, 018</edomv>
						<edomvd>Manhattan - South Police Precincts</edomvd>
					</edom>
					<edom>
						<edomv>019, 020, 023-026, 028, 030, 032-034</edomv>
						<edomvd>Manhattan - North Police Precincts</edomvd>
					</edom>
					<edom>
						<edomv>040-049, 052</edomv>
						<edomvd>Bronx - Police Precincts</edomvd>
					</edom>
					<edom>
						<edomv>050</edomv>
						<edomvd>Bronx - Marble Hill Police Precincts</edomvd>
					</edom>
					<edom>
						<edomv>060-063, 066-072, 078</edomv>
						<edomvd>Brooklyn - South Police Precincts</edomvd>
					</edom>
					<edom>
						<edomv>076</edomv>
						<edomvd>Brooklyn - South Piers Police Precincts</edomvd>
					</edom>
					<edom>
						<edomv>073, 075, 077, 079, 081, 083, 088, 090, 094</edomv>
						<edomvd>Brooklyn - North Police Precincts</edomvd>
					</edom>
					<edom>
						<edomv>084</edomv>
						<edomvd>Brooklyn - North Piers Police Precincts</edomvd>
					</edom>
					<edom>
						<edomv>100-113, 115</edomv>
						<edomvd>Queens - Police Precincts</edomvd>
					</edom>
					<edom>
						<edomv>1114</edomv>
						<edomvd>Queens - Roosevelt Island Police Precincts</edomvd>
					</edom>
					<edom>
						<edomv>120, 122, 123</edomv>
						<edomvd>Staten Island - Police Precincts</edomvd>
					</edom>
				</attrdomv>
				<attrdef>The police precinct in which the tax lot is located.</attrdef>
				<attrdefs>Department of City Planning - Geosupport System</attrdefs>
				<attrvai>
					<attrvae>If a tax lot is split by a police precinct boundary, only one police precinct is retained.</attrvae>
				</attrvai>
				<atprecis Sync="TRUE">4</atprecis>
				<attscale Sync="TRUE">0</attscale>
			</attr>
			<attr>
				<attrlabl Sync="FALSE">HealthArea</attrlabl>
				<attalias Sync="TRUE">HealthArea</attalias>
				<attrtype Sync="TRUE">SmallInteger</attrtype>
				<attwidth Sync="TRUE">4</attwidth>
				<attrdomv>
					<edom>
						<edomv>0110-2100, 2310-2600, 2810, 2820, 3110-5000, 5200,5300, 5500-6800, 7400, 7600-7800, 8000-9100</edomv>
						<edomvd>Manhattan</edomvd>
					</edom>
					<edom>
						<edomv>0100-4500, 4700-4800</edomv>
						<edomvd>Bronx</edomvd>
					</edom>
					<edom>
						<edomv>0110-3900</edomv>
						<edomvd>Queens</edomvd>
					</edom>
					<edom>
						<edomv>0100-5020, 5200-9120, 9300</edomv>
						<edomvd>Brooklyn</edomvd>
					</edom>
					<edom>
						<edomv>0100-0800, 0910, 0920</edomv>
						<edomvd>Staten Island</edomvd>
					</edom>
				</attrdomv>
				<attrdef>The health area that the tax lot is located in.</attrdef>
				<attrdefs>Department of City Planning - Geosupport System</attrdefs>
				<attrvai>
					<attrvae>This field contains a four digit health area number, which is preceded with leading zeros when the health area is less than four digits. There is an implied decimal point after the first two digits. If a tax lot is split by a health area boundary, only one health area is retained.</attrvae>
				</attrvai>
				<atprecis Sync="TRUE">4</atprecis>
				<attscale Sync="TRUE">0</attscale>
			</attr>
			<attr>
				<attrlabl Sync="FALSE">Address</attrlabl>
				<attalias Sync="TRUE">Address</attalias>
				<attrtype Sync="TRUE">String</attrtype>
				<attwidth Sync="TRUE">28</attwidth>
				<attrdef>An address for the tax lot.</attrdef>
				<attrdefs>Department of Finance - RPAD Master File</attrdefs>
				<attrvai>
					<attrvae>The general format is house number or low house number, if there is a house number range, and a space followed by a street name.  Queens house numbers contain a hyphen.  Some tax lots, such as vacant lots or parks, have a street name and no house number.</attrvae>
				</attrvai>
				<atprecis Sync="TRUE">0</atprecis>
				<attscale Sync="TRUE">0</attscale>
			</attr>
			<attr>
				<attrlabl Sync="FALSE">ZoneDist1</attrlabl>
				<attalias Sync="TRUE">ZoneDist1</attalias>
				<attrtype Sync="TRUE">String</attrtype>
				<attwidth Sync="TRUE">9</attwidth>
				<attrdomv>
					<edom>
						<edomv>R1-1 - R10H</edomv>
						<edomvd>Residential Districts</edomvd>
					</edom>
					<edom>
						<edomv>C1-6 - C8-4</edomv>
						<edomvd>Commercial Districts</edomvd>
					</edom>
					<edom>
						<edomv>M1-1 - M3-2</edomv>
						<edomvd>Manufacturing Districts</edomvd>
					</edom>
					<edom>
						<edomv>NZS &amp; Blank</edomv>
						<edomvd>Zoning Unknown (DOF Zoning File)</edomvd>
					</edom>
					<edom>
						<edomv>BPC</edomv>
						<edomvd>Battery Park City</edomvd>
					</edom>
					<edom>
						<edomv>PARK</edomv>
						<edomvd>New York City Parks</edomvd>
					</edom>
					<edom>
						<edomv>PARKNYS</edomv>
						<edomvd>New York State Parks</edomvd>
					</edom>
					<edom>
						<edomv>M1-1/R5 - M1-6/R10</edomv>
						<edomvd>Mixed Manufacturing &amp; Residential Districts</edomvd>
					</edom>
					<edom>
						<edomv>DROP LOT</edomv>
						<edomvd>DOF RPAD Tax Lot Only</edomvd>
					</edom>
					<edom>
						<edomv>ZR11-151</edomv>
						<edomvd>See Section 11-151 of the Zoning Resolution for special requirements for selected properties in Queens</edomvd>
					</edom>
					<edom>
						<edomv>PARKUS</edomv>
						<edomvd>United States Parks</edomvd>
					</edom>
					<edom>
						<edomv>ZNA</edomv>
						<edomvd>Zoning Not Applicable</edomvd>
					</edom>
				</attrdomv>
				<attrdef>The zoning district classification of the tax lot. If the tax lot is divided by a zoning boundary line, ZoneDist1 represents the primary zoning district classification occupying the greatest percentage of the tax lot's area. Properties under the jurisdiction of NYC Department of Parks and Recreation are coded PARK. Properties under the jurisdiction of NYS Office of Parks, Recreation, and Historic Preservation are coded PARKNY. DROP LOT is a designation that City Planning devised to identify tax lots that no longer exist in the DCP version of the Digital Tax Map but have not yet been removed from the Department of Finance RPAD File. RPAD retains tax lots that have been dropped, due to merger, reapportionment or conversion to condominium, until the end of the City's Fiscal Year. To avoid confusion DROP LOT was created to identify these lots.</attrdef>
				<attrdefs>Department of City Planning based on data from: Department of Finance - Zoning File, NYC Zoning Resolution Zoning Maps</attrdefs>
				<attrvai>
					<attrvae>Only one data source is used per tax lot. See SplitZone to determine if the tax lot is divided.</attrvae>
				</attrvai>
				<atprecis Sync="TRUE">0</atprecis>
				<attscale Sync="TRUE">0</attscale>
			</attr>
			<attr>
				<attrlabl Sync="FALSE">ZoneDist2</attrlabl>
				<attalias Sync="TRUE">ZoneDist2</attalias>
				<attrtype Sync="TRUE">String</attrtype>
				<attwidth Sync="TRUE">9</attwidth>
				<attrdef>If the tax lot is divided by zoning boundary lines, ZoneDist2 represents the primary zoning classification occupying the second greatest percentage of the tax lot's area. If the tax lot is not divided by a zoning boundary line, the field is blank.</attrdef>
				<attrdefs>Department of City Planning based on data from: Department of Finance - Zoning File, NYC Zoning Resolution Zoning Maps.</attrdefs>
				<attrdomv>
					<edom>
						<edomv>Same as ZoneDist1</edomv>
					</edom>
				</attrdomv>
				<attrvai>
					<attrvae>See SplitZone to determine if the tax lot is divided.</attrvae>
				</attrvai>
				<atprecis Sync="TRUE">0</atprecis>
				<attscale Sync="TRUE">0</attscale>
			</attr>
			<attr>
				<attrlabl Sync="FALSE">ZoneDist3</attrlabl>
				<attalias Sync="TRUE">ZoneDist3</attalias>
				<attrtype Sync="TRUE">String</attrtype>
				<attwidth Sync="TRUE">9</attwidth>
				<attrdef>If the tax lot is divided by zoning boundary lines, ZoneDist3 represents the primary zoning classification occupying the third greatest percentage of the tax lot's area. If the tax lot is not divided by a zoning boundary line, the field is blank.</attrdef>
				<attrdefs>Department of City Planning based on data from: Department of Finance - Zoning File,  NYC Zoning Resolution Zoning Maps</attrdefs>
				<attrdomv>
					<edom>
						<edomv>Same as ZoneDist1</edomv>
					</edom>
				</attrdomv>
				<attrvai>
					<attrvae>See SplitZone to determine if the tax lot is divided.</attrvae>
				</attrvai>
				<atprecis Sync="TRUE">0</atprecis>
				<attscale Sync="TRUE">0</attscale>
			</attr>
			<attr>
				<attrlabl Sync="FALSE">ZoneDist4</attrlabl>
				<attalias Sync="TRUE">ZoneDist4</attalias>
				<attrtype Sync="TRUE">String</attrtype>
				<attwidth Sync="TRUE">9</attwidth>
				<attrdef>If the tax lot is divided by zoning boundary lines, ZoneDist4 represents the primary zoning classification occupying the fourth greatest percentage of the tax lot's area. If the tax lot is not divided by a zoning boundary line, the field is blank.</attrdef>
				<attrdefs>Department of City Planning based on data from: Department of Finance - Zoning File, NYC Zoning Resolution Zoning Maps</attrdefs>
				<attrdomv>
					<edom>
						<edomv>Same as ZoneDist1</edomv>
					</edom>
				</attrdomv>
				<attrvai>
					<attrvae>See SplitZone to determine if the tax lot is divided.</attrvae>
				</attrvai>
				<atprecis Sync="TRUE">0</atprecis>
				<attscale Sync="TRUE">0</attscale>
			</attr>
			<attr>
				<attrlabl Sync="FALSE">Overlay1</attrlabl>
				<attalias Sync="TRUE">Overlay1</attalias>
				<attrtype Sync="TRUE">String</attrtype>
				<attwidth Sync="TRUE">4</attwidth>
				<attrdef>The commercial overlay assigned to the tax lot.</attrdef>
				<attrdefs>Department of City Planning based on data from: Department of Finance - Zoning File, NYC Zoning Resolution Zoning Maps</attrdefs>
				<attrvai>
					<attrvae>If more than one commercial overlay exist on the tax lot, Overlay1 represents the commercial overlay occupying the greatest precentage of the lot area.  If the tax lot is divided by zoning boundary line, Overlay1 could be associated with either ZoneDist1 or ZoneDist2. See split zone to determine if the tax lot is divided.</attrvae>
				</attrvai>
				<atprecis Sync="TRUE">0</atprecis>
				<attscale Sync="TRUE">0</attscale>
			</attr>
			<attr>
				<attrlabl Sync="FALSE">Overlay2</attrlabl>
				<attalias Sync="TRUE">Overlay2</attalias>
				<attrtype Sync="TRUE">String</attrtype>
				<attwidth Sync="TRUE">4</attwidth>
				<attrdef>A commercial overlay associated with the tax lot.</attrdef>
				<attrdefs>Department of City Planning based on data from: Department of Finance - Zoning File, NYC Zoning Resolution Zoning Maps </attrdefs>
				<attrvai>
					<attrvae>If the tax lot has only one zoning district, Overlay2 represents the commercial overlay occupying the second largest percentageof the tax lot's area.  If the tax lot is divided by zoning boundary lines, Overlay2 could be associated with either ZoneDist1 or ZoneDist2. See split zone to determine if the tax lot is divided.</attrvae>
				</attrvai>
				<atprecis Sync="TRUE">0</atprecis>
				<attscale Sync="TRUE">0</attscale>
			</attr>
			<attr>
				<attrlabl Sync="FALSE">SPDist1</attrlabl>
				<attalias Sync="TRUE">SPDist1</attalias>
				<attrtype Sync="TRUE">String</attrtype>
				<attwidth Sync="TRUE">6</attwidth>
				<attrdef>The special purpose district assigned to the tax lot.</attrdef>
				<attrdefs>Department of City Planning based on data from: Department of Finance - Zoning File, NYC Zoning Resolution Zoning Maps</attrdefs>
				<attrvai>
					<attrvae>If more than special district exists on the tax lot, SPDist1 represents the special district or limited height designation occupying the greatest precentage of the lot area.  If the tax lot is divided by a zoning boundary line SPDist1 could be associated with any of the zoning district fields. See split zone to determine if the tax lot is divided.</attrvae>
				</attrvai>
				<attrdomv>
					<edom>
						<edomv>125</edomv>
						<edomvd>125th Street District</edomvd>
					</edom>
					<edom>
						<edomv>BPC</edomv>
						<edomvd>Battery Park City District</edomvd>
					</edom>
					<edom>
						<edomv>BR</edomv>
						<edomvd>Bay Ridge District</edomvd>
					</edom>
					<edom>
						<edomv>CD</edomv>
						<edomvd>City Island District</edomvd>
					</edom>
					<edom>
						<edomv>CI</edomv>
						<edomvd>Coney Island</edomvd>
					</edom>
					<edom>
						<edomv>CL</edomv>
						<edomvd>Clinton District</edomvd>
					</edom>
					<edom>
						<edomv>CP</edomv>
						<edomvd>College Point</edomvd>
					</edom>
					<edom>
						<edomv>CO</edomv>
						<edomvd>Coney Island Mixed Use District</edomvd>
					</edom>
					<edom>
						<edomv>DB</edomv>
						<edomvd>Downtown Brooklyn District</edomvd>
					</edom>
					<edom>
						<edomv>DJ</edomv>
						<edomvd>Downtown Jamaica</edomvd>
					</edom>
					<edom>
						<edomv>EC-1</edomv>
						<edomvd>Enhanced Commercial District 1 (Fourth Avenue, BK)</edomvd>
					</edom>
					<edom>
						<edomv>EC-2</edomv>
						<edomvd>Enhanced Commercial District 2 (Columbus and Amsterdam Avenue)</edomvd>
					</edom>
					<edom>
						<edomv>EC-3</edomv>
						<edomvd>Enhanced Commercial District 3 (Broadway, MN) </edomvd>
					</edom>
					<edom>
						<edomv>EC-4</edomv>
						<edomvd>Enhanced Commercial District 4 (Bedford Stuyvesant) </edomvd>
					</edom>
					<edom>
						<edomv>FH</edomv>
						<edomvd>Forest Hills District</edomvd>
					</edom>
					<edom>
						<edomv>GC</edomv>
						<edomvd>Garment Center District</edomvd>
					</edom>
					<edom>
						<edomv>C</edomv>
						<edomvd>Grand Concourse Preservation District</edomvd>
					</edom>
					<edom>
						<edomv>HS</edomv>
						<edomvd>Hillsides Preservation District</edomvd>
					</edom>
					<edom>
						<edomv>HSQ</edomv>
						<edomvd>Hudson Square District</edomvd>
					</edom>
					<edom>
						<edomv>HY</edomv>
						<edomvd>Hudson Yards District</edomvd>
					</edom>
					<edom>
						<edomv>HP</edomv>
						<edomvd>Hunts Point Special District</edomvd>
					</edom>
					<edom>
						<edomv>HRW</edomv>
						<edomvd>Harlem River Waterfront District</edomvd>
					</edom>
					<edom>
						<edomv>LC</edomv>
						<edomvd>Limited Commercial District</edomvd>
					</edom>
					<edom>
						<edomv>L</edomv>
						<edomvd>Lincoln Square District</edomvd>
					</edom>
					<edom>
						<edomv>LI</edomv>
						<edomvd>Little Italy District</edomvd>
					</edom>
					<edom>
						<edomv>LIC</edomv>
						<edomvd>Long Island City Mixed Use District</edomvd>
					</edom>
					<edom>
						<edomv>LM</edomv>
						<edomvd>Lower Manhattan District</edomvd>
					</edom>
					<edom>
						<edomv>MP</edomv>
						<edomvd>Madison Avenue Preservation District</edomvd>
					</edom>
					<edom>
						<edomv>MID</edomv>
						<edomvd>Midtown District</edomvd>
					</edom>
					<edom>
						<edomv>MMU</edomv>
						<edomvd>Manhattanville Mixed Use District</edomvd>
					</edom>
					<edom>
						<edomv>MX-1</edomv>
						<edomvd>Mixed Use District-1 Port Morris (BX)</edomvd>
					</edom>
					<edom>
						<edomv>MX-2</edomv>
						<edomvd>Mixed Use District-2 Dumbo (BK)</edomvd>
					</edom>
					<edom>
						<edomv>MX-4</edomv>
						<edomvd>Mixed Use District-4 Flushing/Bedford (BK)</edomvd>
					</edom>
					<edom>
						<edomv>MX-5</edomv>
						<edomvd>Mixed Use District-5 Red Hook (BK)</edomvd>
					</edom>
					<edom>
						<edomv>MX-6</edomv>
						<edomvd>Mixed Use District-6 Hudson Square (MN)</edomvd>
					</edom>
					<edom>
						<edomv>MX-7</edomv>
						<edomvd>Mixed Use District-7 Morrisania (BX)</edomvd>
					</edom>
					<edom>
						<edomv>MX-8</edomv>
						<edomvd>Mixed Use District-8 Greenpoint Williamsburg(BK)</edomvd>
					</edom>
					<edom>
						<edomv>MX-9</edomv>
						<edomvd>Mixed Use District-9 Northern Hunters Point Waterfront (QN)</edomvd>
					</edom>
					<edom>
						<edomv>MX-10</edomv>
						<edomvd>Mixed Use District-10 Atlantic and Howard Avenues (BK)</edomvd>
					</edom>
					<edom>
						<edomv>MX-11</edomv>
						<edomvd>Mixed Use District - 11 Gowanus (BK)</edomvd>
					</edom>
					<edom>
						<edomv>MX-12</edomv>
						<edomvd>Mixed Use District-12 Borough Park (BK)</edomvd>
					</edom>
					<edom>
						<edomv>MX-13</edomv>
						<edomvd>Mixed Use District-13 Lower Concourse (BX)</edomvd>
					</edom>
					<edom>
						<edomv>MX-14</edomv>
						<edomvd>Mixed Use District-14 Third Avenue /Tremont Avenue (BX)</edomvd>
					</edom>
					<edom>
						<edomv>MX-15</edomv>
						<edomvd>Mixed Use District - 15 West Harlem (MN) </edomvd>
					</edom>
					<edom>
						<edomv>NA-1</edomv>
						<edomvd>Natural Area District-1</edomvd>
					</edom>
					<edom>
						<edomv>NA-2</edomv>
						<edomvd>Natural Area District-2</edomvd>
					</edom>
					<edom>
						<edomv>NA-3</edomv>
						<edomvd>Natural Area District-3</edomvd>
					</edom>
					<edom>
						<edomv>NA-4</edomv>
						<edomvd>Natural Area District-4</edomvd>
					</edom>
					<edom>
						<edomv>OP</edomv>
						<edomvd>Ocean Parkway District</edomvd>
					</edom>
					<edom>
						<edomv>PI</edomv>
						<edomvd>Park Improvement District</edomvd>
					</edom>
					<edom>
						<edomv>PC</edomv>
						<edomvd>Planned Community Preservation District</edomvd>
					</edom>
					<edom>
						<edomv>SV-1</edomv>
						<edomvd>Scenic View District</edomvd>
					</edom>
					<edom>
						<edomv>SB</edomv>
						<edomvd>Sheepshead Bay District</edomvd>
					</edom>
					<edom>
						<edomv>SHP</edomv>
						<edomvd>Southern Hunters Point District</edomvd>
					</edom>
					<edom>
						<edomv>SG</edomv>
						<edomvd>St. George District</edomvd>
					</edom>
					<edom>
						<edomv>SRD</edomv>
						<edomvd>South Richmond Development District</edomvd>
					</edom>
					<edom>
						<edomv>SRI</edomv>
						<edomvd>Southern Roosevelt Island District</edomvd>
					</edom>
					<edom>
						<edomv>TA</edomv>
						<edomvd>Transit Land Use District</edomvd>
					</edom>
					<edom>
						<edomv>TMU</edomv>
						<edomvd>Tribeca Mixed Use District</edomvd>
					</edom>
					<edom>
						<edomv>US</edomv>
						<edomvd>Union Square District</edomvd>
					</edom>
					<edom>
						<edomv>U</edomv>
						<edomvd>United Nations Development District</edomvd>
					</edom>
					<edom>
						<edomv>WCH</edomv>
						<edomvd>West Chealsea</edomvd>
					</edom>
					<edom>
						<edomv>WP</edomv>
						<edomvd>Willets Point District</edomvd>
					</edom>
				</attrdomv>
				<atprecis Sync="TRUE">0</atprecis>
				<attscale Sync="TRUE">0</attscale>
			</attr>
			<attr>
				<attrlabl Sync="FALSE">SPDist2</attrlabl>
				<attalias Sync="TRUE">SPDist2</attalias>
				<attrtype Sync="TRUE">String</attrtype>
				<attwidth Sync="TRUE">6</attwidth>
				<attrdef>The special purpose district assigned to the tax lot.</attrdef>
				<attrdefs>Department of City Planning based on data from: Department of Finance - Zoning File,  NYC Zoning Resolution Zoning Maps</attrdefs>
				<attrvai>
					<attrvae>If the tax lot has only one zoning district, ZONING, SPECIAL PURPOSE DISTRICT 2 represents the special district or limited height designation occupying the second greatest percentage of the lot area. If the tax lot is divided by zoning boundary lines, ZONING, SPECIAL PURPOSE DISTRICT 2 could be associated with any of the ZONING, ZONING DISTRICT fields. See SplitZone to determine if the tax lot is divided.</attrvae>
				</attrvai>
				<attrdomv>
					<edom>
						<edomv>Same as SPDist1</edomv>
					</edom>
				</attrdomv>
				<atprecis Sync="TRUE">0</atprecis>
				<attscale Sync="TRUE">0</attscale>
			</attr>
			<attr>
				<attrlabl Sync="FALSE">AllZoning1</attrlabl>
				<attalias Sync="TRUE">AllZoning1</attalias>
				<attrtype Sync="TRUE">String</attrtype>
				<attwidth Sync="TRUE">27</attwidth>
				<attrdef>ZONING, ALL COMPONENTS 1 consists of the zoning classification occupying the greatest percentage of the tax lot's area and a commercial overlay and special purpose district and limited height district assigned to the tax lot</attrdef>
				<attrdefs>Department of City Planning Zoning Database</attrdefs>
				<attrdomv>
					<edom>
						<edomv>Aggregated Value</edomv>
						<edomvd>Overlay1 / ZoneDist1 / SPDist1</edomvd>
					</edom>
				</attrdomv>
				<attrvai>
					<attrvae>If a tax lot is divided by zoning boundary lines, ZONING, ALL COMPONENTS 1 may contain zoning components from various portions of the lot.</attrvae>
					<attrva>The ZONING, ALL COMPONENTS 1 format is:COMMERCIAL OVERLAY 1/ZONING DISTRICT 1/SPECIAL PURPOSE DISTRICT 1/LIMITED HEIGHT DISTRICT</attrva>
				</attrvai>
				<atprecis Sync="TRUE">0</atprecis>
				<attscale Sync="TRUE">0</attscale>
			</attr>
			<attr>
				<attrlabl Sync="FALSE">AllZoning2</attrlabl>
				<attalias Sync="TRUE">AllZoning2</attalias>
				<attrtype Sync="TRUE">String</attrtype>
				<attwidth Sync="TRUE">21</attwidth>
				<attrdef>If the tax lot is divided by zoning boundary lines, AllZoning2 consists of the primary zoning classification occupying the second greatest percentage of the tax lot's area and a commercial overlay and special purpose or limited height district assigned to the tax lot.</attrdef>
				<attrdefs>Department of City Planning based on data from: Department of Finance - Zoning File, NYC Zoning Resolution Zoning Maps</attrdefs>
				<attrdomv>
					<edom>
						<edomv>Aggregate Value</edomv>
						<edomvd>Overlay2 / ZoneDist2 / SPDist2</edomvd>
					</edom>
				</attrdomv>
				<attrvai>
					<attrvae>If a tax lot is divided by zoning boundary lines, zoning2 may contain zoning components from various portions of the lot. See SplitZone to determine if the tax lot is split.</attrvae>
				</attrvai>
				<atprecis Sync="TRUE">0</atprecis>
				<attscale Sync="TRUE">0</attscale>
			</attr>
			<attr>
				<attrlabl Sync="FALSE">SplitZone</attrlabl>
				<attalias Sync="TRUE">SplitZone</attalias>
				<attrtype Sync="TRUE">String</attrtype>
				<attwidth Sync="TRUE">1</attwidth>
				<attrdef>A code indicating whether the tax lot is split by one or more zoning boundary lines.</attrdef>
				<attrdefs>Department of City Planning based on data from: Department of Finance - Zoning File. NYC Zoning Resolution Zoning Maps</attrdefs>
				<attrvai>
					<attrva>Less than 2% of the tax lots are split.</attrva>
				</attrvai>
				<attrdomv>
					<edom>
						<edomv>Y</edomv>
						<edomvd>Lot is split.</edomvd>
					</edom>
					<edom>
						<edomv>N</edomv>
						<edomvd>Lot is not split.</edomvd>
					</edom>
					<edom>
						<edomv>(blank)</edomv>
						<edomvd>Unknown</edomvd>
					</edom>
				</attrdomv>
				<atprecis Sync="TRUE">0</atprecis>
				<attscale Sync="TRUE">0</attscale>
			</attr>
			<attr>
				<attrlabl Sync="FALSE">BldgClass</attrlabl>
				<attalias Sync="TRUE">BldgClass</attalias>
				<attrtype Sync="TRUE">String</attrtype>
				<attwidth Sync="TRUE">2</attwidth>
				<attrdef>A code describing the major use of structures on the tax lot.</attrdef>
				<attrvai>
					<attrvae>If there are multiple uses or buildings on a tax lot, the building class describes the use with the greatest square footage on the tax lot.  Several building classes describe mixed use buildings (combinations of residential and office or retail uses). The Department of Finance has added a new Building Class RR. RR now refers to Condominium Rental. The Condominium Residential Building Class for mixed residential condo building classification codes is now RA.</attrvae>
				</attrvai>
				<attrdomv>
					<edom>
						<edomv>A</edomv>
						<edomvd>One Family Dwellings</edomvd>
					</edom>
					<edom>
						<edomv>A0</edomv>
						<edomvd>Cape Cod</edomvd>
					</edom>
					<edom>
						<edomv>A1</edomv>
						<edomvd>Two Story Detatched (Small or Moderate Size, With or Without Attic)</edomvd>
					</edom>
					<edom>
						<edomv>A2</edomv>
						<edomvd>One Story (Permanent Living Quaters)</edomvd>
					</edom>
					<edom>
						<edomv>A3</edomv>
						<edomvd>Large Suburban Residence</edomvd>
					</edom>
					<edom>
						<edomv>A4</edomv>
						<edomvd>City Residence</edomvd>
					</edom>
					<edom>
						<edomv>A5</edomv>
						<edomvd>Attached or Semi-Detatched</edomvd>
					</edom>
					<edom>
						<edomv>A6</edomv>
						<edomvd>Summer Cottages / Mobile Homes / Trailers</edomvd>
					</edom>
					<edom>
						<edomv>A7</edomv>
						<edomvd>Mansion Type</edomvd>
					</edom>
					<edom>
						<edomv>A8</edomv>
						<edomvd>Bungalow Colony / Land Coop Owned</edomvd>
					</edom>
					<edom>
						<edomv>A9</edomv>
						<edomvd>Miscellaneous (Old Buildings, Attached &amp; Semi-Detached Frame Houses, etc)</edomvd>
					</edom>
					<edom>
						<edomv>B</edomv>
						<edomvd>Two Family Dwellings</edomvd>
					</edom>
					<edom>
						<edomv>B1</edomv>
						<edomvd>Brick</edomvd>
					</edom>
					<edom>
						<edomv>B2</edomv>
						<edomvd>Frame</edomvd>
					</edom>
					<edom>
						<edomv>B3</edomv>
						<edomvd>Converted (From One Family)</edomvd>
					</edom>
					<edom>
						<edomv>B9</edomv>
						<edomvd>Miscellaneous (City Type, Old, etc.)</edomvd>
					</edom>
					<edom>
						<edomv>C</edomv>
						<edomvd>Walk Up Apartments</edomvd>
					</edom>
					<edom>
						<edomv>C0</edomv>
						<edomvd>Three Families</edomvd>
					</edom>
					<edom>
						<edomv>C1</edomv>
						<edomvd>Over Six Families Without Stores</edomvd>
					</edom>
					<edom>
						<edomv>C2</edomv>
						<edomvd>Five to Six Families</edomvd>
					</edom>
					<edom>
						<edomv>C3</edomv>
						<edomvd>Four Families</edomvd>
					</edom>
					<edom>
						<edomv>C4</edomv>
						<edomvd>Old Law Tenements</edomvd>
					</edom>
					<edom>
						<edomv>C5</edomv>
						<edomvd>Converted Dwelling or Rooming House</edomvd>
					</edom>
					<edom>
						<edomv>C6</edomv>
						<edomvd>Cooperative (Other Than Condominiums)</edomvd>
					</edom>
					<edom>
						<edomv>C7</edomv>
						<edomvd>Over Six Families with Stores</edomvd>
					</edom>
					<edom>
						<edomv>C8</edomv>
						<edomvd>Co-op Conversion from Loft / Warehouse</edomvd>
					</edom>
					<edom>
						<edomv>C9</edomv>
						<edomvd>Garden Apartments / Mobile Home Park / Trailer Park</edomvd>
					</edom>
					<edom>
						<edomv>D</edomv>
						<edomvd>Elevator Apartments</edomvd>
					</edom>
					<edom>
						<edomv>D0</edomv>
						<edomvd>Co-op Conversion from Loft / Warehouse</edomvd>
					</edom>
					<edom>
						<edomv>D1</edomv>
						<edomvd>Semi-fireproof (Without Stores)</edomvd>
					</edom>
					<edom>
						<edomv>D2</edomv>
						<edomvd>Artists in Residence</edomvd>
					</edom>
					<edom>
						<edomv>D3</edomv>
						<edomvd>Fireproof (Standard Construction Without Stores)</edomvd>
					</edom>
					<edom>
						<edomv>D4</edomv>
						<edomvd>Cooperatives (Other Than Condominiums)</edomvd>
					</edom>
					<edom>
						<edomv>D5</edomv>
						<edomvd>Converted</edomvd>
					</edom>
					<edom>
						<edomv>D6</edomv>
						<edomvd>Fireproof - With Stores</edomvd>
					</edom>
					<edom>
						<edomv>D7</edomv>
						<edomvd>Semi- Fireproof With Stores</edomvd>
					</edom>
					<edom>
						<edomv>D8</edomv>
						<edomvd>Luxury Type</edomvd>
					</edom>
					<edom>
						<edomv>D9</edomv>
						<edomvd>Miscellaneous</edomvd>
					</edom>
					<edom>
						<edomv>E</edomv>
						<edomvd>Warehouses</edomvd>
					</edom>
					<edom>
						<edomv>E1</edomv>
						<edomvd>Fireproof</edomvd>
					</edom>
					<edom>
						<edomv>E3</edomv>
						<edomvd>Semi-Fireproof</edomvd>
					</edom>
					<edom>
						<edomv>E4</edomv>
						<edomvd>Frame, Metal</edomvd>
					</edom>
					<edom>
						<edomv>E6</edomv>
						<edomvd>Governmental Warehouses</edomvd>
					</edom>
					<edom>
						<edomv>E7</edomv>
						<edomvd>Warehouse, Self Storage</edomvd>
					</edom>
					<edom>
						<edomv>E9</edomv>
						<edomvd>Miscellaneous</edomvd>
					</edom>
					<edom>
						<edomv>F</edomv>
						<edomvd>Factory and Industrial Buildings</edomvd>
					</edom>
					<edom>
						<edomv>F1</edomv>
						<edomvd>Heavy Manufacturing (Fireproof)</edomvd>
					</edom>
					<edom>
						<edomv>F2</edomv>
						<edomvd>Special Construction (Printing Plant, etc., Fireproof)</edomvd>
					</edom>
					<edom>
						<edomv>F4</edomv>
						<edomvd>Semi-Fireproof</edomvd>
					</edom>
					<edom>
						<edomv>F5</edomv>
						<edomvd>Light Manufacturing</edomvd>
					</edom>
					<edom>
						<edomv>F8</edomv>
						<edomvd>Tank Farms</edomvd>
					</edom>
					<edom>
						<edomv>F9</edomv>
						<edomvd>Miscellaneous</edomvd>
					</edom>
					<edom>
						<edomv>G</edomv>
						<edomvd>Garages and Gasoline Stations</edomvd>
					</edom>
					<edom>
						<edomv>G0</edomv>
						<edomvd>Residential Tax Class 1 Garage</edomvd>
					</edom>
					<edom>
						<edomv>G1</edomv>
						<edomvd>Garage - Two or More Stories</edomvd>
					</edom>
					<edom>
						<edomv>G2</edomv>
						<edomvd>Garage - One Story (Semi-Fireproof or Fireproof)</edomvd>
					</edom>
					<edom>
						<edomv>G3</edomv>
						<edomvd>Garage and Gas Station Combined</edomvd>
					</edom>
					<edom>
						<edomv>G4</edomv>
						<edomvd>Gas Station - With Enclosed Lubrication Plant or Workshop</edomvd>
					</edom>
					<edom>
						<edomv>G5</edomv>
						<edomvd>Gas Station - Without Enclosed Lubrication Plant or Workshop</edomvd>
					</edom>
					<edom>
						<edomv>G6</edomv>
						<edomvd>Licensed Parking Lot</edomvd>
					</edom>
					<edom>
						<edomv>G7</edomv>
						<edomvd>Unlicensed Parking Lot</edomvd>
					</edom>
					<edom>
						<edomv>G8</edomv>
						<edomvd>Garage with Showroom</edomvd>
					</edom>
					<edom>
						<edomv>G9</edomv>
						<edomvd>Miscellaneous</edomvd>
					</edom>
					<edom>
						<edomv>H</edomv>
						<edomvd>Hotels</edomvd>
					</edom>
					<edom>
						<edomv>H1</edomv>
						<edomvd>Luxury Type - Built Prior to 1960</edomvd>
					</edom>
					<edom>
						<edomv>H2</edomv>
						<edomvd>Luxury Type - Built After 1960</edomvd>
					</edom>
					<edom>
						<edomv>H3</edomv>
						<edomvd>Transient Occupancy - Midtown Manhattan Area</edomvd>
					</edom>
					<edom>
						<edomv>H4</edomv>
						<edomvd>Motels</edomvd>
					</edom>
					<edom>
						<edomv>H5</edomv>
						<edomvd>Private Club, Luxury Type</edomvd>
					</edom>
					<edom>
						<edomv>H6</edomv>
						<edomvd>Apartment Hotels</edomvd>
					</edom>
					<edom>
						<edomv>H7</edomv>
						<edomvd>Apartment Hotels- Co-Op Owned</edomvd>
					</edom>
					<edom>
						<edomv>H8</edomv>
						<edomvd>Dormitories</edomvd>
					</edom>
					<edom>
						<edomv>H9</edomv>
						<edomvd>Miscellaneous</edomvd>
					</edom>
					<edom>
						<edomv>HB</edomv>
						<edomvd>Stylish Full Service Luxury Hotel</edomvd>
					</edom>
					<edom>
						<edomv>HH</edomv>
						<edomvd>Shared Facilities Budget Hotel</edomvd>
					</edom>
					<edom>
						<edomv>HR</edomv>
						<edomvd>Affordable Shared Room Housing</edomvd>
					</edom>
					<edom>
						<edomv>HS</edomv>
						<edomvd>Long-term Fully Equipped Units</edomvd>
					</edom>
					<edom>
						<edomv>I</edomv>
						<edomvd>Hospitals and Health</edomvd>
					</edom>
					<edom>
						<edomv>I1</edomv>
						<edomvd>Hospitals, Sanitariums, Mental Institutions</edomvd>
					</edom>
					<edom>
						<edomv>I2</edomv>
						<edomvd>Infirmary</edomvd>
					</edom>
					<edom>
						<edomv>I3</edomv>
						<edomvd>Dispensary</edomvd>
					</edom>
					<edom>
						<edomv>I4</edomv>
						<edomvd>Staff Facilities</edomvd>
					</edom>
					<edom>
						<edomv>I5</edomv>
						<edomvd>Health Center, Child Center, Clinic</edomvd>
					</edom>
					<edom>
						<edomv>I6</edomv>
						<edomvd>Nursing Homes</edomvd>
					</edom>
					<edom>
						<edomv>I7</edomv>
						<edomvd>Adult Care Facilities</edomvd>
					</edom>
					<edom>
						<edomv>I9</edomv>
						<edomvd>Miscellaneous</edomvd>
					</edom>
					<edom>
						<edomv>J</edomv>
						<edomvd>Theaters</edomvd>
					</edom>
					<edom>
						<edomv>J1</edomv>
						<edomvd>Art Type (Seating Capacity Under 400 Seats)</edomvd>
					</edom>
					<edom>
						<edomv>J2</edomv>
						<edomvd>Art Type (Seating Capcity over 400 seats)</edomvd>
					</edom>
					<edom>
						<edomv>J3</edomv>
						<edomvd>Motion Picture Theater with Balcony</edomvd>
					</edom>
					<edom>
						<edomv>J4</edomv>
						<edomvd>Legitimate Theaters (Theater Sole Use of Building)</edomvd>
					</edom>
					<edom>
						<edomv>J5</edomv>
						<edomvd>Theater as Part of Building of Other Use</edomvd>
					</edom>
					<edom>
						<edomv>J6</edomv>
						<edomvd>T.V. Studio</edomvd>
					</edom>
					<edom>
						<edomv>J7</edomv>
						<edomvd>Off-Broadway Type</edomvd>
					</edom>
					<edom>
						<edomv>J8</edomv>
						<edomvd>Multi-Motion Picture Theater</edomvd>
					</edom>
					<edom>
						<edomv>J9</edomv>
						<edomvd>Miscellaneous</edomvd>
					</edom>
					<edom>
						<edomv>K</edomv>
						<edomvd>Store Buildings (Taxpayers Included)</edomvd>
					</edom>
					<edom>
						<edomv>K1</edomv>
						<edomvd>One Story Store Building</edomvd>
					</edom>
					<edom>
						<edomv>K2</edomv>
						<edomvd>Two Story or Store and Office</edomvd>
					</edom>
					<edom>
						<edomv>K3</edomv>
						<edomvd>Department Stores, Multi - Story</edomvd>
					</edom>
					<edom>
						<edomv>K4</edomv>
						<edomvd>Stores, Apartments Above</edomvd>
					</edom>
					<edom>
						<edomv>K5</edomv>
						<edomvd>Diners, Franchised Type Stand</edomvd>
					</edom>
					<edom>
						<edomv>K6</edomv>
						<edomvd>Shopping Centers with Parking Facilities</edomvd>
					</edom>
					<edom>
						<edomv>K7</edomv>
						<edomvd>Funeral Home</edomvd>
					</edom>
					<edom>
						<edomv>K8</edomv>
						<edomvd>Big Box Retail With or Without Parking</edomvd>
					</edom>
					<edom>
						<edomv>K9</edomv>
						<edomvd>Miscellaneous</edomvd>
					</edom>
					<edom>
						<edomv>L</edomv>
						<edomvd>Loft Buildings</edomvd>
					</edom>
					<edom>
						<edomv>L1</edomv>
						<edomvd>Over Eight Stores (Mid-Manhattan Type With or Without Stores)</edomvd>
					</edom>
					<edom>
						<edomv>L2</edomv>
						<edomvd>Fireproof - Loft and Storage Type (Without Retail Stores)</edomvd>
					</edom>
					<edom>
						<edomv>L3</edomv>
						<edomvd>Semi-Fireproof</edomvd>
					</edom>
					<edom>
						<edomv>L8</edomv>
						<edomvd>With Retail Stores (Other than Type 1)</edomvd>
					</edom>
					<edom>
						<edomv>L9</edomv>
						<edomvd>Miscellaneous</edomvd>
					</edom>
					<edom>
						<edomv>M</edomv>
						<edomvd>Churches, Synagogues, Etc.</edomvd>
					</edom>
					<edom>
						<edomv>M1</edomv>
						<edomvd>Church, Synagogue, Chapel</edomvd>
					</edom>
					<edom>
						<edomv>M2</edomv>
						<edomvd>Mission House (Non-Residential)</edomvd>
					</edom>
					<edom>
						<edomv>M3</edomv>
						<edomvd>Parsonage, Rectory</edomvd>
					</edom>
					<edom>
						<edomv>M4</edomv>
						<edomvd>Convents</edomvd>
					</edom>
					<edom>
						<edomv>M9</edomv>
						<edomvd>Miscellaneous</edomvd>
					</edom>
					<edom>
						<edomv>N</edomv>
						<edomvd>Asylums and Homes</edomvd>
					</edom>
					<edom>
						<edomv>N1</edomv>
						<edomvd>Asylums</edomvd>
					</edom>
					<edom>
						<edomv>N2</edomv>
						<edomvd>Homes for Indigent Children, Aged, Homelss</edomvd>
					</edom>
					<edom>
						<edomv>N3</edomv>
						<edomvd>Orphanages</edomvd>
					</edom>
					<edom>
						<edomv>N4</edomv>
						<edomvd>Juvenile Detention Houses</edomvd>
					</edom>
					<edom>
						<edomv>N9</edomv>
						<edomvd>Miscellaneous</edomvd>
					</edom>
					<edom>
						<edomv>O</edomv>
						<edomvd>Office Buildings</edomvd>
					</edom>
					<edom>
						<edomv>O1</edomv>
						<edomvd>Fireproof - Up to Nine Stories</edomvd>
					</edom>
					<edom>
						<edomv>O2</edomv>
						<edomvd>Ten Stories &amp; Over (Side Street Type)</edomvd>
					</edom>
					<edom>
						<edomv>O3</edomv>
						<edomvd>Ten Stories &amp; Over (Main Avenue Type)</edomvd>
					</edom>
					<edom>
						<edomv>O4</edomv>
						<edomvd>Tower Type</edomvd>
					</edom>
					<edom>
						<edomv>O5</edomv>
						<edomvd>Semi-Fireproof</edomvd>
					</edom>
					<edom>
						<edomv>O6</edomv>
						<edomvd>Bank Building (Designed Exclusively for Banking)</edomvd>
					</edom>
					<edom>
						<edomv>O7</edomv>
						<edomvd>Professional Buildings</edomvd>
					</edom>
					<edom>
						<edomv>O8</edomv>
						<edomvd>With Residential Apartments</edomvd>
					</edom>
					<edom>
						<edomv>O9</edomv>
						<edomvd>Miscellaneous</edomvd>
					</edom>
					<edom>
						<edomv>P</edomv>
						<edomvd>Places of Public Assembly (Indoor) and Cultural</edomvd>
					</edom>
					<edom>
						<edomv>P1</edomv>
						<edomvd>Concert Halls</edomvd>
					</edom>
					<edom>
						<edomv>P2</edomv>
						<edomvd>Lodge Rooms</edomvd>
					</edom>
					<edom>
						<edomv>P3</edomv>
						<edomvd>YWCA, YMCA, YWHA, YMHA, PAL</edomvd>
					</edom>
					<edom>
						<edomv>P4</edomv>
						<edomvd>Beach Club</edomvd>
					</edom>
					<edom>
						<edomv>P5</edomv>
						<edomvd>Community Center</edomvd>
					</edom>
					<edom>
						<edomv>P6</edomv>
						<edomvd>Amusement Places, Bathhouses, Boat Houses</edomvd>
					</edom>
					<edom>
						<edomv>P7</edomv>
						<edomvd>Museum</edomvd>
					</edom>
					<edom>
						<edomv>P8</edomv>
						<edomvd>Library</edomvd>
					</edom>
					<edom>
						<edomv>P9</edomv>
						<edomvd>Miscellaneous Including Riding Academies and Stables</edomvd>
					</edom>
					<edom>
						<edomv>Q</edomv>
						<edomvd>Outdoor Recreation Facilities</edomvd>
					</edom>
					<edom>
						<edomv>Q0</edomv>
						<edomvd>Open Space</edomvd>
					</edom>
					<edom>
						<edomv>Q1</edomv>
						<edomvd>Parks</edomvd>
					</edom>
					<edom>
						<edomv>Q2</edomv>
						<edomvd>Playgrounds</edomvd>
					</edom>
					<edom>
						<edomv>Q3</edomv>
						<edomvd>Outdoor Pools</edomvd>
					</edom>
					<edom>
						<edomv>Q4</edomv>
						<edomvd>Beaches</edomvd>
					</edom>
					<edom>
						<edomv>Q5</edomv>
						<edomvd>Golf Courses</edomvd>
					</edom>
					<edom>
						<edomv>Q6</edomv>
						<edomvd>Stadium, Race Tracks, Baseball Fields</edomvd>
					</edom>
					<edom>
						<edomv>Q7</edomv>
						<edomvd>Tennis Courts</edomvd>
					</edom>
					<edom>
						<edomv>Q8</edomv>
						<edomvd>Marinas / Yacht Clubs</edomvd>
					</edom>
					<edom>
						<edomv>Q9</edomv>
						<edomvd>Miscellaneous</edomvd>
					</edom>
					<edom>
						<edomv>R</edomv>
						<edomvd>Condominiums</edomvd>
					</edom>
					<edom>
						<edomv>R0</edomv>
						<edomvd>Condo Billing Lot</edomvd>
					</edom>
					<edom>
						<edomv>R1</edomv>
						<edomvd>2-10 Unit Residential Building, Residential Unit</edomvd>
					</edom>
					<edom>
						<edomv>R2</edomv>
						<edomvd>Walk-up, Residential Unit</edomvd>
					</edom>
					<edom>
						<edomv>R3</edomv>
						<edomvd>1-3 Story, Residential Unit</edomvd>
					</edom>
					<edom>
						<edomv>R4</edomv>
						<edomvd>Apartment / Elevated, Residential Unit</edomvd>
					</edom>
					<edom>
						<edomv>R5</edomv>
						<edomvd>Miscellaneous Commercial</edomvd>
					</edom>
					<edom>
						<edomv>R6</edomv>
						<edomvd>1-3 Units, Residential Unit</edomvd>
					</edom>
					<edom>
						<edomv>R7</edomv>
						<edomvd>1-3 Units, Commercial Unit</edomvd>
					</edom>
					<edom>
						<edomv>R8</edomv>
						<edomvd>2-10 Unit Residential Bldg, Commercial Unit</edomvd>
					</edom>
					<edom>
						<edomv>R9</edomv>
						<edomvd>Condop</edomvd>
					</edom>
					<edom>
						<edomv>RA</edomv>
						<edomvd> Cultural, Medical, Educational, etc </edomvd>
					</edom>
					<edom>
						<edomv>RB</edomv>
						<edomvd> Office Buildings </edomvd>
					</edom>
					<edom>
						<edomv>RC</edomv>
						<edomvd>Commercial Building (Mixed Commercial Condo Building Classification Codes)</edomvd>
					</edom>
					<edom>
						<edomv>RD</edomv>
						<edomvd> Residential Building (Mixed Residential Condo Building Classification Codes) </edomvd>
					</edom>
					<edom>
						<edomv>RG</edomv>
						<edomvd> Indoor Parking </edomvd>
					</edom>
					<edom>
						<edomv>RH</edomv>
						<edomvd> Hotel, Boatel </edomvd>
					</edom>
					<edom>
						<edomv>RI</edomv>
						<edomvd> Mixed Warehouse, Factory, Inductrial, Commercial</edomvd>
					</edom>
					<edom>
						<edomv>RK</edomv>
						<edomvd> Store Buildings-Retail </edomvd>
					</edom>
					<edom>
						<edomv>RM</edomv>
						<edomvd>Mixed Residential &amp; Commercial Building (Mixed Residential &amp; Commercial Condo Building Classification Codes)</edomvd>
					</edom>
					<edom>
						<edomv>RR</edomv>
						<edomvd>Condominium Rental </edomvd>
					</edom>
					<edom>
						<edomv>RS</edomv>
						<edomvd>Non-Business Storage Space </edomvd>
					</edom>
					<edom>
						<edomv>RW</edomv>
						<edomvd>Warehouse,Factory,Industrial </edomvd>
					</edom>
					<edom>
						<edomv>RX</edomv>
						<edomvd>Mixed Residential, Commercial, Industrial </edomvd>
					</edom>
					<edom>
						<edomv>RZ</edomv>
						<edomvd>Mixed Residential, Warehouse  </edomvd>
					</edom>
					<edom>
						<edomv>S</edomv>
						<edomvd>Residence -Multiple Use</edomvd>
					</edom>
					<edom>
						<edomv>S0</edomv>
						<edomvd>Primarily One Family with Two Stores or Offices</edomvd>
					</edom>
					<edom>
						<edomv>S1</edomv>
						<edomvd>Primarliy One Family with Store or Office</edomvd>
					</edom>
					<edom>
						<edomv>S2</edomv>
						<edomvd>Primarily Two Family with Store or Office</edomvd>
					</edom>
					<edom>
						<edomv>S3</edomv>
						<edomvd>Primarily Three Family with Store or Office</edomvd>
					</edom>
					<edom>
						<edomv>S4</edomv>
						<edomvd>Primarily Four Family with Store or Office</edomvd>
					</edom>
					<edom>
						<edomv>S5</edomv>
						<edomvd>Primarily Five to Six Family with Store or Office</edomvd>
					</edom>
					<edom>
						<edomv>S9</edomv>
						<edomvd>Primarily One to Six Families with Stores or Offices</edomvd>
					</edom>
					<edom>
						<edomv>T</edomv>
						<edomvd>Transportation Facilities (Assessed in ORE)</edomvd>
					</edom>
					<edom>
						<edomv>T1</edomv>
						<edomvd>Airports, Air Fields, Terminals</edomvd>
					</edom>
					<edom>
						<edomv>T2</edomv>
						<edomvd>Piers, Docks, Bulkheads</edomvd>
					</edom>
					<edom>
						<edomv>T9</edomv>
						<edomvd>Miscellaneous</edomvd>
					</edom>
					<edom>
						<edomv>U</edomv>
						<edomvd>Utility Bureau Properties</edomvd>
					</edom>
					<edom>
						<edomv>U0</edomv>
						<edomvd>Utility Company Land and Buildings</edomvd>
					</edom>
					<edom>
						<edomv>U1</edomv>
						<edomvd>Bridges, Tunnels, Highways</edomvd>
					</edom>
					<edom>
						<edomv>U2</edomv>
						<edomvd>Electric Utilities, Gas</edomvd>
					</edom>
					<edom>
						<edomv>U3</edomv>
						<edomvd>Ceiling R.R.</edomvd>
					</edom>
					<edom>
						<edomv>U4</edomv>
						<edomvd>Telephone Utilities</edomvd>
					</edom>
					<edom>
						<edomv>U5</edomv>
						<edomvd>Communications Facilities (Other than Telephone)</edomvd>
					</edom>
					<edom>
						<edomv>U6</edomv>
						<edomvd>Railroad, Private Ownership</edomvd>
					</edom>
					<edom>
						<edomv>U7</edomv>
						<edomvd>Transportation, Public Ownership</edomvd>
					</edom>
					<edom>
						<edomv>U8</edomv>
						<edomvd>Revocable Consents</edomvd>
					</edom>
					<edom>
						<edomv>U9</edomv>
						<edomvd>Miscellaneous (Including Private Improvements in City Land and in Public Places)</edomvd>
					</edom>
					<edom>
						<edomv>V</edomv>
						<edomvd>Vacant Land</edomvd>
					</edom>
					<edom>
						<edomv>V0</edomv>
						<edomvd>Zoned Residential, Except Not Manhattan Below 110 St</edomvd>
					</edom>
					<edom>
						<edomv>V1</edomv>
						<edomvd>Not Zoned Residential or Manhattan Below 110 St</edomvd>
					</edom>
					<edom>
						<edomv>V2</edomv>
						<edomvd>Not Zoned Residential , But Adjacent to Tax Class 1 Dwelling</edomvd>
					</edom>
					<edom>
						<edomv>V3</edomv>
						<edomvd>Zoned Primarily Residential, Except Not Manhattan below 110 St</edomvd>
					</edom>
					<edom>
						<edomv>V4</edomv>
						<edomvd>Police or Fire Department</edomvd>
					</edom>
					<edom>
						<edomv>V5</edomv>
						<edomvd>School Site or Yard</edomvd>
					</edom>
					<edom>
						<edomv>V6</edomv>
						<edomvd>Library, Hospitals, or Museums</edomvd>
					</edom>
					<edom>
						<edomv>V7</edomv>
						<edomvd>Port Authority of NY and NJ</edomvd>
					</edom>
					<edom>
						<edomv>V8</edomv>
						<edomvd>State &amp; US</edomvd>
					</edom>
					<edom>
						<edomv>V9</edomv>
						<edomvd>Miscellaneous (Deparment of Real Estate and Other Public Places)</edomvd>
					</edom>
					<edom>
						<edomv>W</edomv>
						<edomvd>Educational Structures</edomvd>
					</edom>
					<edom>
						<edomv>W1</edomv>
						<edomvd>Public Elementary Junior and Senior High Schools</edomvd>
					</edom>
					<edom>
						<edomv>W2</edomv>
						<edomvd>Parochial Schools, Yeshivas</edomvd>
					</edom>
					<edom>
						<edomv>W3</edomv>
						<edomvd>Schools or Academies</edomvd>
					</edom>
					<edom>
						<edomv>W4</edomv>
						<edomvd>Training Schools</edomvd>
					</edom>
					<edom>
						<edomv>W5</edomv>
						<edomvd>City University</edomvd>
					</edom>
					<edom>
						<edomv>W6</edomv>
						<edomvd>Other Colleges and Universities</edomvd>
					</edom>
					<edom>
						<edomv>W7</edomv>
						<edomvd>Theological Seminaries</edomvd>
					</edom>
					<edom>
						<edomv>W8</edomv>
						<edomvd>Other Private Schools</edomvd>
					</edom>
					<edom>
						<edomv>W9</edomv>
						<edomvd>Miscellaneous</edomvd>
					</edom>
					<edom>
						<edomv>Y</edomv>
						<edomvd>Selected Government Installations (Excluding Office Buildings, Training Schools, Academic, Garages, Warehouses, Piers, Air Fields, Vacant Land, Vacant Sites, and Land Under Water and Easments)</edomvd>
					</edom>
					<edom>
						<edomv>Y1</edomv>
						<edomvd>Fire Department</edomvd>
					</edom>
					<edom>
						<edomv>Y2</edomv>
						<edomvd>Police Department</edomvd>
					</edom>
					<edom>
						<edomv>Y3</edomv>
						<edomvd>Prisons, Jails, Houses of Detention</edomvd>
					</edom>
					<edom>
						<edomv>Y4</edomv>
						<edomvd>Military and Naval</edomvd>
					</edom>
					<edom>
						<edomv>Y5</edomv>
						<edomvd>Department of Real Estate</edomvd>
					</edom>
					<edom>
						<edomv>Y6</edomv>
						<edomvd>Department of Sanitation</edomvd>
					</edom>
					<edom>
						<edomv>Y7</edomv>
						<edomvd>Department of Ports and Terminals</edomvd>
					</edom>
					<edom>
						<edomv>Y8</edomv>
						<edomvd>Department of Public Works</edomvd>
					</edom>
					<edom>
						<edomv>Y9</edomv>
						<edomvd>Department of Environmental Protection</edomvd>
					</edom>
					<edom>
						<edomv>Z</edomv>
						<edomvd>Miscelleneous</edomvd>
					</edom>
					<edom>
						<edomv>Z0</edomv>
						<edomvd>Tennis Court, Pool, Shed, etc.  Used in Conjunction with Tax Class 1</edomvd>
					</edom>
					<edom>
						<edomv>Z1</edomv>
						<edomvd>Court House</edomvd>
					</edom>
					<edom>
						<edomv>Z2</edomv>
						<edomvd>Public Parking Areas</edomvd>
					</edom>
					<edom>
						<edomv>Z3</edomv>
						<edomvd>Post Office</edomvd>
					</edom>
					<edom>
						<edomv>Z4</edomv>
						<edomvd>Foreign Governments</edomvd>
					</edom>
					<edom>
						<edomv>Z5</edomv>
						<edomvd>United Nations</edomvd>
					</edom>
					<edom>
						<edomv>Z6</edomv>
						<edomvd>Land Under Water</edomvd>
					</edom>
					<edom>
						<edomv>Z7</edomv>
						<edomvd>Easements</edomvd>
					</edom>
					<edom>
						<edomv>Z8</edomv>
						<edomvd>Cemetaries</edomvd>
					</edom>
					<edom>
						<edomv>Z9</edomv>
						<edomvd>Other</edomvd>
					</edom>
				</attrdomv>
				<attrdefs>Deparment of City Planning based on data from: Department of Finance - RPAD Master File</attrdefs>
				<atprecis Sync="TRUE">0</atprecis>
				<attscale Sync="TRUE">0</attscale>
			</attr>
			<attr>
				<attrlabl Sync="FALSE">LandUse</attrlabl>
				<attalias Sync="TRUE">LandUse</attalias>
				<attrtype Sync="TRUE">String</attrtype>
				<attwidth Sync="TRUE">2</attwidth>
				<attrdomv>
					<edom>
						<edomv>01</edomv>
						<edomvd>One &amp; Two Family Buildings</edomvd>
					</edom>
					<edom>
						<edomv>02</edomv>
						<edomvd>Multi - Family Walk- Up Buldings</edomvd>
					</edom>
					<edom>
						<edomv>03</edomv>
						<edomvd>Multi - Family Elevator Buildings</edomvd>
					</edom>
					<edom>
						<edomv>04</edomv>
						<edomvd>Mixed Residential and Commercial Buildings</edomvd>
					</edom>
					<edom>
						<edomv>05</edomv>
						<edomvd>Commercial and Office Buildings</edomvd>
					</edom>
					<edom>
						<edomv>06</edomv>
						<edomvd>Industrial and Manufacturing</edomvd>
					</edom>
					<edom>
						<edomv>07</edomv>
						<edomvd>Transportation and Utility</edomvd>
					</edom>
					<edom>
						<edomv>08</edomv>
						<edomvd>Public Facilities and Institutions</edomvd>
					</edom>
					<edom>
						<edomv>09</edomv>
						<edomvd>Open Space and Outdoor Recreation</edomvd>
					</edom>
					<edom>
						<edomv>10</edomv>
						<edomvd>Parking Facilities</edomvd>
					</edom>
					<edom>
						<edomv>11</edomv>
						<edomvd>Vacant Land</edomvd>
					</edom>
				</attrdomv>
				<attrdef>A code for the tax lot's land use category, modified for display of parks, New York City Department of Parks and Recreation properties and New York State Office of Parks, Recreation and Historic Preservation properties in the appropriate category on land use maps.</attrdef>
				<attrvai>
					<attrvae>A tax lot's land use category is derived from the lot's building class (see BldgClass).  The Department of City Planning assigned building classes to the most appropriate land use category.  Park properties were identified using data sources other than the DOF Building Classes and, where appropriate, were classified with a Land Use Category of 09- Open Space and Outdoor Recreation, regardless of the tax lot's building class.</attrvae>
				</attrvai>
				<attrdefs>Department of City Planning - based on data from: Department of Finance-RPAD Master File, NYC - Zoning Resolution Zoning Maps, Department of Parks and Recreation - Property Maps, New York State Office of Parks, Recreation and Historic Preservation - List of Properties</attrdefs>
				<atprecis Sync="TRUE">0</atprecis>
				<attscale Sync="TRUE">0</attscale>
			</attr>
			<attr>
				<attrlabl Sync="FALSE">Easements</attrlabl>
				<attalias Sync="TRUE">Easements</attalias>
				<attrtype Sync="TRUE">SmallInteger</attrtype>
				<attwidth Sync="TRUE">4</attwidth>
				<attrdef>The number of easements on the tax lot.  If the number is zero, the tax lot has no easement.</attrdef>
				<attrdefs>Department of City Planning based on data from: Department of Finance - RPAD Master File</attrdefs>
				<atprecis Sync="TRUE">4</atprecis>
				<attscale Sync="TRUE">0</attscale>
			</attr>
			<attr>
				<attrlabl Sync="FALSE">OwnerType</attrlabl>
				<attalias Sync="TRUE">OwnerType</attalias>
				<attrtype Sync="TRUE">String</attrtype>
				<attwidth Sync="TRUE">1</attwidth>
				<attrdomv>
					<edom>
						<edomv>C</edomv>
						<edomvd>City Ownership</edomvd>
					</edom>
					<edom>
						<edomv>M</edomv>
						<edomvd>Mixed City and Private Ownership</edomvd>
					</edom>
					<edom>
						<edomv>O</edomv>
						<edomvd>Other - Public Authority, State or Federal Ownership</edomvd>
					</edom>
					<edom>
						<edomv>P</edomv>
						<edomvd>Private Ownership - Either the tax lot has started an "in rem" action or it was onced city owned.</edomvd>
					</edom>
					<edom>
						<edomv>X</edomv>
						<edomvd>Mixed (Excludes property with a C, M, O, or P ownership code). Fully tax exempt property that could be owned by the city, state, or federal government; a public authority; or a private institution.</edomvd>
					</edom>
					<edom>
						<edomv>blank</edomv>
						<edomvd>Unknown (Usually Private Ownership)</edomvd>
					</edom>
				</attrdomv>
				<attrdef>A code indicating type of ownership for the tax lot.</attrdef>
				<attrdefs>Department of City Planning based on data from: Department of Citywide Administrative Services - IPIS, Department of Finance- RPAD Master File</attrdefs>
				<attrvai>
					<attrvae>It is recommended that OwnerName be referenced to verify the type of ownership, specifically when state and federal government and  public authority ownership is important.</attrvae>
				</attrvai>
				<atprecis Sync="TRUE">0</atprecis>
				<attscale Sync="TRUE">0</attscale>
			</attr>
			<attr>
				<attrlabl Sync="FALSE">OwnerName</attrlabl>
				<attalias Sync="TRUE">OwnerName</attalias>
				<attrtype Sync="TRUE">String</attrtype>
				<attwidth Sync="TRUE">21</attwidth>
				<attrdef>The name of the owner of the tax lot.</attrdef>
				<attrdefs>Department of Finance - RPAD Master File</attrdefs>
				<atprecis Sync="TRUE">0</atprecis>
				<attscale Sync="TRUE">0</attscale>
			</attr>
			<attr>
				<attrlabl Sync="FALSE">LotArea</attrlabl>
				<attalias Sync="TRUE">LotArea</attalias>
				<attrtype Sync="TRUE">Integer</attrtype>
				<attwidth Sync="TRUE">9</attwidth>
				<attrdef>Total area of the tax lot, expressed in square feet rounded to the nearest</attrdef>
				<attrdefs>Department of Finance - RPAD Master File</attrdefs>
				<attrvai>
					<attrva>Varying</attrva>
					<attrvae>Lot Area contains street beds when the tax lot contains paper streets, i.e. streets mapped but not built.  If the tax lot is not an irregularly shaped lot (IrrLotCode) the Department of Finance derives the Lot Area by multiplying the Lot Frontage by the Lot Depth. If the tax lot is irregularly shaped Finance manually calculates the Lot Area from the Tax Maps.  If the lot area is zero, data is not available for the tax lot.</attrvae>
				</attrvai>
				<atprecis Sync="TRUE">9</atprecis>
				<attscale Sync="TRUE">0</attscale>
			</attr>
			<attr>
				<attrlabl Sync="FALSE">BldgArea</attrlabl>
				<attalias Sync="TRUE">BldgArea</attalias>
				<attrtype Sync="TRUE">Integer</attrtype>
				<attwidth Sync="TRUE">9</attwidth>
				<attrdef>The total gross area in square feet.</attrdef>
				<attrdefs>Department of City Planning based on data from: Department of Finance - Mass Appraisal System; Department of Finance- RPAD Master File, Department of Finance - Major Property File</attrdefs>
				<attrvai>
					<attrvae>Only one data source is used per tax lot (See FLOOR AREA, TOTAL BUILDING SOURCE CODE). If FLOOR AREA, TOTAL BUILDING SOURCE CODE field has a code of 1, 2 or 7, The TOTAL BUILDING FLOOR AREA is based on gross building area also known as total gross square feet.  The TOTAL FLOOR AREA is for all of the structures on the tax lot, including basements, attics and extensions such as attached garages, detached garages, pool houses and greenhouse. Measurements are based on exterior dimensions. If the FLOOR AREA, TOTAL BUILDING SOURCE CODE field has a value of 5, the floor area was calculated from the DOF RPAD Master File using the building dimensions and number of stories for ONLY the largest structure on the tax lot. This is a rough estimate of the gross building floor area and does not necessarily take into account all the criteria for calculating floor area as defined in section 12-10 of the Zoning Resolution. The sum of COMMERCIAL and RESIDENTIAL FLOOR AREA does not always equal TOTAL BUILDING FLOOR AREA. A TOTAL BUILDING FLOOR AREA of zero can mean it is either not available or not applicable.  If NUMBER OF BUILDINGS is greater than zero, then a TOTAL BUILDING FLOOR AREA of zero means it is not available.  If NUMBER OF BUILDINGS is zero, then a TOTAL BUILDING FLOOR AREA of zero means it is not applicable.</attrvae>
				</attrvai>
				<atprecis Sync="TRUE">9</atprecis>
				<attscale Sync="TRUE">0</attscale>
			</attr>
			<attr>
				<attrlabl Sync="FALSE">ComArea</attrlabl>
				<attalias Sync="TRUE">ComArea</attalias>
				<attrtype Sync="TRUE">Integer</attrtype>
				<attwidth Sync="TRUE">9</attwidth>
				<attrdef>An estimate of the exterior dimensions of the portion of the structure(s) allocated for commercial use.</attrdef>
				<attrvai>
					<attrvae>If the Mass Appraisal System is used as the source and the Building Class Code is A*, B* or C0 and the Number of Buildings is greater than 1 then the Commercial Floor Area is an estimate of the exterior dimension of the portion of the primary building allocated for commercial use. Only one data source is used. The Mass Appraisal System is used as the source if commercial floor area is available; otherwise the Major Property File is used.   </attrvae>
				</attrvai>
				<attrdefs>Department of City Planning based on data from: Department of Finance - Mass Appraisal System; Department of Finance - Major Property File.</attrdefs>
				<atprecis Sync="TRUE">9</atprecis>
				<attscale Sync="TRUE">0</attscale>
			</attr>
			<attr>
				<attrlabl Sync="FALSE">ResArea</attrlabl>
				<attalias Sync="TRUE">ResArea</attalias>
				<attrtype Sync="TRUE">Integer</attrtype>
				<attwidth Sync="TRUE">9</attwidth>
				<attrdef>An estimate of the exterior dimensions of the portion of the structure(s) allocated for residential use.</attrdef>
				<attrdefs>Department of City Planning based on data from: Department of Finance- Mass Appraisal System, Department of Finance - Major Property File.</attrdefs>
				<attrvai>
					<attrvae>If the Mass Appraisal System is used as the source and the Building Class Code is A*, B* or C0 and the Number of Buildings is greater than 1 then the Residential Floor Area is an estimate of the exterior dimension of the portion of the primary building allocated for residential  use.  Only one data source is used. The Mass Appraisal System is used as the source if residential floor area is available; otherwise the Major Property File is used. </attrvae>
				</attrvai>
				<atprecis Sync="TRUE">9</atprecis>
				<attscale Sync="TRUE">0</attscale>
			</attr>
			<attr>
				<attrlabl Sync="FALSE">OfficeArea</attrlabl>
				<attalias Sync="TRUE">OfficeArea</attalias>
				<attrtype Sync="TRUE">Integer</attrtype>
				<attwidth Sync="TRUE">9</attwidth>
				<attrdef>An estimate of the exterior dimensions of the portion of the structure(s) allocated for office use.</attrdef>
				<attrdefs>Department of Finance- Mass Appraisal System</attrdefs>
				<attrvai>
					<attrvae>The sum of the various FLOOR AREAs does not always equal TOTAL BUILDING FLOOR AREA. An OFFICE FLOOR AREA of zero can mean it is either not available or not applicable. This information is NOT available for one, two or three family structures.</attrvae>
				</attrvai>
				<atprecis Sync="TRUE">9</atprecis>
				<attscale Sync="TRUE">0</attscale>
			</attr>
			<attr>
				<attrlabl Sync="FALSE">RetailArea</attrlabl>
				<attalias Sync="TRUE">RetailArea</attalias>
				<attrtype Sync="TRUE">Integer</attrtype>
				<attwidth Sync="TRUE">9</attwidth>
				<attrdef>An estimate of the exterior dimensions of the portion of the structure(s) allocated for retail use.</attrdef>
				<attrdefs>Department of Finance- Mass Appraisal System </attrdefs>
				<attrvai>
					<attrvae>The sum of the various FLOOR AREAs does not always equal TOTAL BUILDING FLOOR AREA. A RETAIL FLOOR AREA of zero can mean it is either not available or not applicable. This information is NOT available for one, two or three family structures.</attrvae>
				</attrvai>
				<atprecis Sync="TRUE">9</atprecis>
				<attscale Sync="TRUE">0</attscale>
			</attr>
			<attr>
				<attrlabl Sync="FALSE">GarageArea</attrlabl>
				<attalias Sync="TRUE">GarageArea</attalias>
				<attrtype Sync="TRUE">Integer</attrtype>
				<attwidth Sync="TRUE">9</attwidth>
				<attrdef>An estimate of the exterior dimensions of the portion of the structure(s) allocated for garage use.</attrdef>
				<attrdefs>Department of Finance- Mass Appraisal System</attrdefs>
				<attrvai>
					<attrvae>The sum of the various FLOOR AREAs does not always equal TOTAL BUILDING FLOOR AREA. A GARAGE FLOOR AREA of zero can mean it is either not available or not applicable. This information is NOT available for one, two or three family structures. </attrvae>
				</attrvai>
				<atprecis Sync="TRUE">9</atprecis>
				<attscale Sync="TRUE">0</attscale>
			</attr>
			<attr>
				<attrlabl Sync="FALSE">StrgeArea</attrlabl>
				<attalias Sync="TRUE">StrgeArea</attalias>
				<attrtype Sync="TRUE">Integer</attrtype>
				<attwidth Sync="TRUE">9</attwidth>
				<attrdef>An estimate of the exterior dimensions of the portion of the structure(s) allocated for storage or loft purposes.</attrdef>
				<attrdefs>Department of Finance- Mass Appraisal System</attrdefs>
				<attrvai>
					<attrvae>This information is NOT available for one, two or three family structures. A STORAGE FLOOR AREA of zero can mean it is either not available or not applicable. The sum of the various FLOOR AREAs does not always equal TOTAL BUILDING FLOOR AREA. </attrvae>
				</attrvai>
				<atprecis Sync="TRUE">9</atprecis>
				<attscale Sync="TRUE">0</attscale>
			</attr>
			<attr>
				<attrlabl Sync="FALSE">FactryArea</attrlabl>
				<attalias Sync="TRUE">FactryArea</attalias>
				<attrtype Sync="TRUE">Integer</attrtype>
				<attwidth Sync="TRUE">9</attwidth>
				<attrdef>An estimate of the exterior dimensions of the portion of the structure(s) allocated for factory, warehouse or loft use.</attrdef>
				<attrdefs>Department of Finance- Mass Appraisal System</attrdefs>
				<attrvai>
					<attrvae>This information is NOT available for one, two or three family structures. A FACTORY FLOOR AREA of zero can mean it is either not available or not applicable. The sum of the various FLOOR AREAs does not always equal TOTAL BUILDING FLOOR AREA. </attrvae>
				</attrvai>
				<atprecis Sync="TRUE">9</atprecis>
				<attscale Sync="TRUE">0</attscale>
			</attr>
			<attr>
				<attrlabl Sync="FALSE">OtherArea</attrlabl>
				<attalias Sync="TRUE">OtherArea</attalias>
				<attrtype Sync="TRUE">Integer</attrtype>
				<attwidth Sync="TRUE">9</attwidth>
				<attrdef>An estimate of the exterior dimensions of the portion of the structure(s) allocated for other than Residential, Office, Retail, Garage, Storage, Loft or Factory use.</attrdef>
				<attrdefs>Department of Finance- Mass Appraisal System</attrdefs>
				<attrvai>
					<attrvae>The sum of the various FLOOR AREAs does not always equal TOTAL BUILDING FLOOR AREA. An OTHER FLOOR AREA of zero can mean it is either not available or not applicable. This information is NOT available for one, two or three family structures. </attrvae>
				</attrvai>
				<atprecis Sync="TRUE">9</atprecis>
				<attscale Sync="TRUE">0</attscale>
			</attr>
			<attr>
				<attrlabl Sync="FALSE">AreaSource</attrlabl>
				<attalias Sync="TRUE">AreaSource</attalias>
				<attrtype Sync="TRUE">String</attrtype>
				<attwidth Sync="TRUE">1</attwidth>
				<attrdomv>
					<edom>
						<edomv>0</edomv>
						<edomvd>Not Available</edomvd>
					</edom>
					<edom>
						<edomv>1</edomv>
						<edomvd>Department of Finance's Major Property File</edomvd>
					</edom>
					<edom>
						<edomv>2</edomv>
						<edomvd>Department of Finance's RPAD File</edomvd>
					</edom>
					<edom>
						<edomv>3</edomv>
						<edomvd>One or more Building Dimensions are non-numeric. Total Building Floor Area is 0.</edomvd>
					</edom>
					<edom>
						<edomv>4</edomv>
						<edomvd>Building Class is 'V' and Number of Buildings is 0. Total Building Floor Area is 0.</edomvd>
					</edom>
					<edom>
						<edomv>5</edomv>
						<edomvd>Total Building Floor Area is calculated from RPAD Building Dimensions and Number of Stories for largest building only.</edomvd>
					</edom>
					<edom>
						<edomv>6</edomv>
						<edomvd>Unknown</edomvd>
					</edom>
					<edom>
						<edomv>7</edomv>
						<edomvd>Department of Finance's Mass Appraisal System</edomvd>
					</edom>
					<edom>
						<edomv>9</edomv>
						<edomvd>User</edomvd>
					</edom>
				</attrdomv>
				<attrdef>A code indicating the source file that was used to determine the tax lot's total building floor area.</attrdef>
				<attrdefs>Department of City Planning</attrdefs>
				<atprecis Sync="TRUE">0</atprecis>
				<attscale Sync="TRUE">0</attscale>
			</attr>
			<attr>
				<attrlabl Sync="FALSE">NumBldgs</attrlabl>
				<attalias Sync="TRUE">NumBldgs</attalias>
				<attrtype Sync="TRUE">Integer</attrtype>
				<attwidth Sync="TRUE">9</attwidth>
				<attrdef>The number of buildings on the tax lot.</attrdef>
				<attrdefs>Department of City Planning based on: Department of City Planning - GeoSupport System; Department of Finance - RPAD Master File</attrdefs>
				<attrvai>
					<attrva>Only one data source is used per tax lot. If the tax lot is in Geosupport, the Geosupport Number of Structures field is used. If the tax lot is not in Geosupport, the DOF RPAD Master File Number of Buildings field is used. With few exceptions, buildings are permanent structures. If an assessor values a semi-permanent structure, such as a parking attendants building, then it is considered a building. NUMBER OF BUILDINGS does not include extensions.</attrva>
				</attrvai>
				<atprecis Sync="TRUE">9</atprecis>
				<attscale Sync="TRUE">0</attscale>
			</attr>
			<attr>
				<attrlabl Sync="FALSE">NumFloors</attrlabl>
				<attalias Sync="TRUE">NumFloors</attalias>
				<attrtype Sync="TRUE">Double</attrtype>
				<attwidth Sync="TRUE">19</attwidth>
				<attrdef>In the primary building on the tax lot, the number of full and partial stories starting from the ground floor.</attrdef>
				<attrdefs>Department of Finance - RPAD Master File</attrdefs>
				<attrvai>
					<attrvae>If the number of floors (NumFloors) is zero and the number of buildings(NumBldgs) is greater than zero, the number of floors(NumFloors) is not available for the tax lot.  If the number of floors (NumFloors) is zero and the number of buildings is zero, then the number of floors is not applicable for the tax lot.</attrvae>
				</attrvai>
				<atprecis Sync="TRUE">0</atprecis>
				<attscale Sync="TRUE">0</attscale>
			</attr>
			<attr>
				<attrlabl Sync="FALSE">UnitsRes</attrlabl>
				<attalias Sync="TRUE">UnitsRes</attalias>
				<attrtype Sync="TRUE">Integer</attrtype>
				<attwidth Sync="TRUE">9</attwidth>
				<attrvai>
					<attrvae>Hotels/motels, nursing homes and SROs do not have residential units, while boarding houses do have residential units.</attrvae>
				</attrvai>
				<attrdef>The sum of residential units in all buildings on the tax lot.</attrdef>
				<attrdefs>Department of Finance- RPAD Master File</attrdefs>
				<atprecis Sync="TRUE">9</atprecis>
				<attscale Sync="TRUE">0</attscale>
			</attr>
			<attr>
				<attrlabl Sync="FALSE">UnitsTotal</attrlabl>
				<attalias Sync="TRUE">UnitsTotal</attalias>
				<attrtype Sync="TRUE">Integer</attrtype>
				<attwidth Sync="TRUE">9</attwidth>
				<attrdef>The sum of residential and non-residential (offices, retail stores, etc.) units in all buildings on the tax lot.</attrdef>
				<attrdefs>Department of Finance- RPAD Master File</attrdefs>
				<attrvai>
					<attrvae>The count of non-residential units is sometimes not available if the building contains residential units.</attrvae>
				</attrvai>
				<atprecis Sync="TRUE">9</atprecis>
				<attscale Sync="TRUE">0</attscale>
			</attr>
			<attr>
				<attrlabl Sync="FALSE">LotFront</attrlabl>
				<attalias Sync="TRUE">LotFront</attalias>
				<attrtype Sync="TRUE">Double</attrtype>
				<attwidth Sync="TRUE">19</attwidth>
				<attrdef>The tax lot's frontage measured in feet.</attrdef>
				<attrdefs>Department of Finance - RPAD Master File</attrdefs>
				<atprecis Sync="TRUE">0</atprecis>
				<attscale Sync="TRUE">0</attscale>
			</attr>
			<attr>
				<attrlabl Sync="FALSE">LotDepth</attrlabl>
				<attalias Sync="TRUE">LotDepth</attalias>
				<attrtype Sync="TRUE">Double</attrtype>
				<attwidth Sync="TRUE">19</attwidth>
				<attrdef>The tax lot's depth measured in feet.</attrdef>
				<attrdefs>Department of Finance-RPAD Master File</attrdefs>
				<atprecis Sync="TRUE">0</atprecis>
				<attscale Sync="TRUE">0</attscale>
			</attr>
			<attr>
				<attrlabl Sync="FALSE">BldgFront</attrlabl>
				<attalias Sync="TRUE">BldgFront</attalias>
				<attrtype Sync="TRUE">Double</attrtype>
				<attwidth Sync="TRUE">19</attwidth>
				<attrdef>The building's frontage along the street measured in feet.</attrdef>
				<attrdefs>Department of Finance - RPAD Master File</attrdefs>
				<atprecis Sync="TRUE">0</atprecis>
				<attscale Sync="TRUE">0</attscale>
			</attr>
			<attr>
				<attrlabl Sync="FALSE">BldgDepth</attrlabl>
				<attalias Sync="TRUE">BldgDepth</attalias>
				<attrtype Sync="TRUE">Double</attrtype>
				<attwidth Sync="TRUE">19</attwidth>
				<attrdef>The building's depth, which is the effective perpendicular distance, measured in feet.</attrdef>
				<attrdefs>Department of Finance- RPAD Master File</attrdefs>
				<atprecis Sync="TRUE">0</atprecis>
				<attscale Sync="TRUE">0</attscale>
			</attr>
			<attr>
				<attrlabl Sync="FALSE">EXT</attrlabl>
				<attalias Sync="TRUE">Ext</attalias>
				<attrtype Sync="TRUE">String</attrtype>
				<attwidth Sync="TRUE">2</attwidth>
				<attrdef>A code identifying whether there is an extension or free standing structure on the lot which is not the primary structure</attrdef>
				<attrdefs>Department of Finance- RPAD Master File</attrdefs>
				<atprecis Sync="TRUE">0</atprecis>
				<attscale Sync="TRUE">0</attscale>
			</attr>
			<attr>
				<attrlabl Sync="FALSE">ProxCode</attrlabl>
				<attalias Sync="TRUE">ProxCode</attalias>
				<attrtype Sync="TRUE">String</attrtype>
				<attwidth Sync="TRUE">1</attwidth>
				<attrdef>The physical relationship of the building to neighboring buildings.</attrdef>
				<attrdomv>
					<edom>
						<edomv>0</edomv>
						<edomvd>Not Available</edomvd>
					</edom>
					<edom>
						<edomv>1</edomv>
						<edomvd>Detatched</edomvd>
					</edom>
					<edom>
						<edomv>2</edomv>
						<edomvd>Semi-Attached</edomvd>
					</edom>
					<edom>
						<edomv>3</edomv>
						<edomvd>Attached</edomvd>
					</edom>
				</attrdomv>
				<atprecis Sync="TRUE">0</atprecis>
				<attscale Sync="TRUE">0</attscale>
			</attr>
			<attr>
				<attrlabl Sync="FALSE">IrrLotCode</attrlabl>
				<attalias Sync="TRUE">IrrLotCode</attalias>
				<attrtype Sync="TRUE">String</attrtype>
				<attwidth Sync="TRUE">1</attwidth>
				<attrdef>A code indicating whether the tax lot is irregularly shaped.</attrdef>
				<attrdefs>Department of City Planning based on data from: Department of Finance- RPAD Master File</attrdefs>
				<attrdomv>
					<edom>
						<edomv>Y</edomv>
						<edomvd>Irregularly Shaped Lot</edomvd>
					</edom>
					<edom>
						<edomv>N</edomv>
						<edomvd>Not a Irregularly Shaped Lot</edomvd>
					</edom>
					<edom>
						<edomv>(blank)</edomv>
						<edomvd>Unknown</edomvd>
					</edom>
				</attrdomv>
				<atprecis Sync="TRUE">0</atprecis>
				<attscale Sync="TRUE">0</attscale>
			</attr>
			<attr>
				<attrlabl Sync="FALSE">LotType</attrlabl>
				<attalias Sync="TRUE">LotType</attalias>
				<attrtype Sync="TRUE">String</attrtype>
				<attwidth Sync="TRUE">1</attwidth>
				<attrdef>A code indicating the location of the tax lot to another tax lot and/or the water.</attrdef>
				<attrdefs>Department of City Planning based on data from: Department of Finance - Mass Appraisal System</attrdefs>
				<attrdomv>
					<edom>
						<edomv>0</edomv>
						<edomvd>Mixed or Unknown</edomvd>
					</edom>
					<edom>
						<edomv>1</edomv>
						<edomvd>Block Assemblage - A tax lot which encompasses an entire block.</edomvd>
					</edom>
					<edom>
						<edomv>2</edomv>
						<edomvd>Waterfront - A tax lot bordering on a body of water. Waterfront lots may contain a small amount of submerged land.</edomvd>
					</edom>
					<edom>
						<edomv>3</edomv>
						<edomvd>Corner - A tax lot bordering on two intersecting streets</edomvd>
					</edom>
					<edom>
						<edomv>4</edomv>
						<edomvd>Through - A tax lot which connects two streets and fronts on both streets. A lot with two frontages is not necessarily a through lot. For example, an L-shaped lot with two frontages would be coded as an Inside Lot (5).</edomvd>
					</edom>
					<edom>
						<edomv>5</edomv>
						<edomvd>Inside - A tax lot which is not an assemblage, waterfront, corner, through, interior, island, alley or submerged lot.</edomvd>
					</edom>
					<edom>
						<edomv>6</edomv>
						<edomvd>Interior Lot - A tax lot that has no street frontage.</edomvd>
					</edom>
					<edom>
						<edomv>7</edomv>
						<edomvd>Island Lot - A tax lot that is entirely surrounded by water.</edomvd>
					</edom>
					<edom>
						<edomv>8</edomv>
						<edomvd>Alley Lot - A tax lot that is too narrow to accommodate a building. The lot is usually 12 feet or less in width.</edomvd>
					</edom>
					<edom>
						<edomv>9</edomv>
						<edomvd>Submerged Land Lot - A tax lot that is totally or almost completely submerged.</edomvd>
					</edom>
				</attrdomv>
				<atprecis Sync="TRUE">0</atprecis>
				<attscale Sync="TRUE">0</attscale>
			</attr>
			<attr>
				<attrlabl Sync="FALSE">BsmtCode</attrlabl>
				<attalias Sync="TRUE">BsmtCode</attalias>
				<attrtype Sync="TRUE">String</attrtype>
				<attwidth Sync="TRUE">1</attwidth>
				<attrdef>A code describing the basement type/grade.</attrdef>
				<attrdefs>Department of City Planning based on data from: Department of Finance - Mass Appraisal System.This information is ONLY available for one, two or three family structures.</attrdefs>
				<attrdomv>
					<edom>
						<edomv>0</edomv>
						<edomvd>None/No Basement</edomvd>
					</edom>
					<edom>
						<edomv>1</edomv>
						<edomvd>Full Basement that is Above Grade. The basement is 75% or more of the area of the first floor and the basement walls are at least 4 feet high on at least two sides.</edomvd>
					</edom>
					<edom>
						<edomv>2</edomv>
						<edomvd>Full Basement that is Below Grade. The basement is 75% or more of the area of the first floor and the basement walls are fully submerged or are less than 4 feet on at least three sides.</edomvd>
					</edom>
					<edom>
						<edomv>3</edomv>
						<edomvd>Partial Basement that is Above Grade. The basement is between 25% and 75% of the area of the first floor and the basement walls are at least 4 feet high on at least two sides.</edomvd>
					</edom>
					<edom>
						<edomv>4</edomv>
						<edomvd>Partial Basement that is Below Grade. The basement is between 25% and 75% of the area of the first floor and the basement walls are fully submerged or are less than 4 feet on at least three sides.</edomvd>
					</edom>
					<edom>
						<edomv>5</edomv>
						<edomvd>Unknown.</edomvd>
					</edom>
				</attrdomv>
				<attrvai>
					<attrvae>All basements in brownstones, high ranches, split-levels and attached row houses are Above Grade. A fully exposed basement garage door does not, in itself, satisfy the criteria for Above Grade.</attrvae>
				</attrvai>
				<atprecis Sync="TRUE">0</atprecis>
				<attscale Sync="TRUE">0</attscale>
			</attr>
			<attr>
				<attrlabl Sync="FALSE">AssessLand</attrlabl>
				<attalias Sync="TRUE">AssessLand</attalias>
				<attrtype Sync="TRUE">Double</attrtype>
				<attwidth Sync="TRUE">19</attwidth>
				<attrdef>The tentative assessed land value for Fiscal Year 2016</attrdef>
				<attrdefs>Department of Finance- RPAD Master File</attrdefs>
				<attrvai>
					<attrvae>The Department of Finance calculates the assessed value by multiplying the tax lot's estimated full market land value, determined as if vacant and unimproved, by a uniform percentage for the property's tax class.</attrvae>
				</attrvai>
				<atprecis Sync="TRUE">0</atprecis>
				<attscale Sync="TRUE">0</attscale>
			</attr>
			<attr>
				<attrlabl Sync="FALSE">AssessTot</attrlabl>
				<attalias Sync="TRUE">AssessTot</attalias>
				<attrtype Sync="TRUE">Double</attrtype>
				<attwidth Sync="TRUE">19</attwidth>
				<attrdef>The tentative assessed total value for Fiscal Year 2016.</attrdef>
				<attrdefs>Department of Finance- RPAD Master File</attrdefs>
				<attrvai>
					<attrvae>The Department of Finance calculates the assessed value by multiplying the tax lot's estimated full market value by a uniform percentage for the property's tax class.</attrvae>
				</attrvai>
				<atprecis Sync="TRUE">0</atprecis>
				<attscale Sync="TRUE">0</attscale>
			</attr>
			<attr>
				<attrlabl Sync="FALSE">ExemptLand</attrlabl>
				<attalias Sync="TRUE">ExemptLand</attalias>
				<attrtype Sync="TRUE">Double</attrtype>
				<attwidth Sync="TRUE">19</attwidth>
				<attrdef>The tentative exempt land value, which is determined differently for each exemption program, is the dollar amount related to that portion of the tax lot that has received an exemption or abatement for Fiscal Year 2016.</attrdef>
				<attrdefs>Department of Finance- RPAD Master File</attrdefs>
				<atprecis Sync="TRUE">0</atprecis>
				<attscale Sync="TRUE">0</attscale>
			</attr>
			<attr>
				<attrlabl Sync="FALSE">ExemptTot</attrlabl>
				<attalias Sync="TRUE">ExemptTot</attalias>
				<attrtype Sync="TRUE">Double</attrtype>
				<attwidth Sync="TRUE">19</attwidth>
				<attrdef>The tentative exempt total value, which is determined differently for each exemption program, is the dollar amount related to that portion of the tax lot that has received an exemption or abatement for Fiscal Year 2016.</attrdef>
				<attrdefs>Department of Finance- RPAD Master File</attrdefs>
				<atprecis Sync="TRUE">0</atprecis>
				<attscale Sync="TRUE">0</attscale>
			</attr>
			<attr>
				<attrlabl Sync="FALSE">YearBuilt</attrlabl>
				<attalias Sync="TRUE">YearBuilt</attalias>
				<attrtype Sync="TRUE">SmallInteger</attrtype>
				<attwidth Sync="TRUE">4</attwidth>
				<attrdef>The year construction of the building was completed.</attrdef>
				<attrdefs>Department of Finance- RPAD Master File</attrdefs>
				<atprecis Sync="TRUE">4</atprecis>
				<attscale Sync="TRUE">0</attscale>
			</attr>
			<attr>
				<attrlabl Sync="FALSE">BuiltCode</attrlabl>
				<attalias Sync="TRUE">BuiltCode</attalias>
				<attrtype Sync="TRUE">String</attrtype>
				<attwidth Sync="TRUE">1</attwidth>
				<attrdomv>
					<edom>
						<edomv>E</edomv>
						<edomvd>Year Built is an Estimate</edomvd>
					</edom>
					<edom>
						<edomv>(blank)</edomv>
						<edomvd>Year Built is not an Estimate</edomvd>
					</edom>
				</attrdomv>
				<attrdef>A code indicating whether the year the building was built (YearBuilt) was an estimate.</attrdef>
				<attrdefs>Department of Finance- RPAD Master File</attrdefs>
				<atprecis Sync="TRUE">0</atprecis>
				<attscale Sync="TRUE">0</attscale>
			</attr>
			<attr>
				<attrlabl Sync="FALSE">YearAlter1</attrlabl>
				<attalias Sync="TRUE">YearAlter1</attalias>
				<attrtype Sync="TRUE">SmallInteger</attrtype>
				<attwidth Sync="TRUE">4</attwidth>
				<attrdef>The year of the most recent alteration.</attrdef>
				<attrdefs>Department of Finance- RPAD Master File</attrdefs>
				<attrvai>
					<attrvae>If the alteration spanned more than one year, YearAlter1 is the year the alteration began, otherwise it is the year the alteration was completed.  The date can either be the actual date or an estimate.  The Department of Finance defines modifications to the structure that, according to the assesor, changes the value of the real property.</attrvae>
				</attrvai>
				<atprecis Sync="TRUE">4</atprecis>
				<attscale Sync="TRUE">0</attscale>
			</attr>
			<attr>
				<attrlabl Sync="FALSE">YearAlter2</attrlabl>
				<attalias Sync="TRUE">YearAlter2</attalias>
				<attrtype Sync="TRUE">SmallInteger</attrtype>
				<attwidth Sync="TRUE">4</attwidth>
				<attrdef>The year of the second most recent alteration.</attrdef>
				<attrdefs>Department of Finance- RPAD Master File</attrdefs>
				<attrvai>
					<attrvae>If the alteration spanned more than one year, YearAlter2 is the year the alteration began, otherwise it is the year the alteration was completed.  The date can either be the actual date or an estimate.  The Department of Finance defines modifications to the structure that, according to the assesor, changes the value of the real property.</attrvae>
				</attrvai>
				<atprecis Sync="TRUE">4</atprecis>
				<attscale Sync="TRUE">0</attscale>
			</attr>
			<attr>
				<attrlabl Sync="FALSE">HistDist</attrlabl>
				<attalias Sync="TRUE">HistDist</attalias>
				<attrtype Sync="TRUE">String</attrtype>
				<attwidth Sync="TRUE">40</attwidth>
				<attrdef>The name of the Historic District as designated by the New York City Landmarks Preservation Commission.</attrdef>
				<attrdefs>
					Department of City Planning based on Landmarks Preservation Commission data from:Open Source Data https://nycopendata.socrata.com/
				</attrdefs>
				<atprecis Sync="TRUE">0</atprecis>
				<attscale Sync="TRUE">0</attscale>
			</attr>
			<attr>
				<attrlabl Sync="FALSE">Landmark</attrlabl>
				<attalias Sync="TRUE">Landmark</attalias>
				<attrtype Sync="TRUE">String</attrtype>
				<attwidth Sync="TRUE">35</attwidth>
				<attrdef>The name of an individual landmark, landmark site (e.g. Richmondtown Restoration), or an interior landmark, as designated by the New York City Landmarks Preservation Commission.</attrdef>
				<attrdefs>Department of City Planning based on Landmarks Preservation Commission data from:Open Source Data https://nycopendata.socrata.com/ </attrdefs>
				<atprecis Sync="TRUE">0</atprecis>
				<attscale Sync="TRUE">0</attscale>
			</attr>
			<attr>
				<attrlabl Sync="FALSE">BuiltFAR</attrlabl>
				<attalias Sync="TRUE">BuiltFAR</attalias>
				<attrtype Sync="TRUE">Double</attrtype>
				<attwidth Sync="TRUE">19</attwidth>
				<attrdef>The Built Floor Area Ratio (FAR) is the total building floor area divided by the area of the tax lot.</attrdef>
				<attrdefs>Department of City Planning based on data from: Department of Finance- RPAD Master File</attrdefs>
				<attrvai>
					<attrvae>This is an estimate by City Planning based on rough building area and lot area measurements provided by the Department Of Finance.  FAR is calculated using the TOTAL BUILDING FLOOR AREA and the LOT AREA.  The TOTAL BUILDING FLOOR AREA is either based on gross building area also known as total gross square feet for all of the structures on the tax lot, including basements, attics and extensions such as attached garages, detached garages, pool houses and greenhouse OR the floor area was calculated from the DOF RPAD Master File using the building dimensions and number of stories for ONLY the largest structure on the tax lot depending on the source available. The LotArea contains street beds when the lot contains paper streets, i.e., streets mapped but not built.</attrvae>
				</attrvai>
				<atprecis Sync="TRUE">0</atprecis>
				<attscale Sync="TRUE">0</attscale>
			</attr>
			<attr>
				<attrlabl Sync="FALSE">ResidFAR</attrlabl>
				<attalias Sync="TRUE">ResidFAR</attalias>
				<attrtype Sync="TRUE">Double</attrtype>
				<attwidth Sync="TRUE">19</attwidth>
				<attrdef>The Maximum Allowable Residential Floor Area Ratio (FAR). This field contains from one to four numeric digits with an imbedded decimal after the second digit.</attrdef>
				<attrdefs>Department of City Planning Zoning Tax Lot Database  </attrdefs>
				<attrvai>
					<attrvae>The Maximum Allowable Floor Area Ratios are exclusive of bonuses for plazas, plaza-connected open areas, arcades or other amenities. For properties zoned R6, R7, R7-1, R8 or R9 the Maximum Allowable Floor Area reflects the maximum achievable floor area under ideal conditions. For properties in Mixed Use Special Districts, PLUTO uses the wide street Maximum Allowable Floor Area Ratio.  Since the Maximum Allowable Floor Area Ratio in Mixed Use Special Districts is actually determined by whether the property is located on a wide street or a narrow street, users should consult Section 23-145 of the Zoning Resolution.</attrvae>
				</attrvai>
				<atprecis Sync="TRUE">0</atprecis>
				<attscale Sync="TRUE">0</attscale>
			</attr>
			<attr>
				<attrlabl Sync="FALSE">CommFAR</attrlabl>
				<attalias Sync="TRUE">CommFAR</attalias>
				<attrtype Sync="TRUE">Double</attrtype>
				<attwidth Sync="TRUE">19</attwidth>
				<attrdef>The Maximum Allowable Commercial Floor Area Ratio (FAR) . This field contains from one to four numeric digits with an imbedded decimal after the second digit.</attrdef>
				<attrdefs>Department of City Planning Zoning Tax Lot Database  </attrdefs>
				<attrvai>
					<attrvae>The Maximum Allowable Floor Area Ratios are exclusive of bonuses for plazas, plaza-connected open areas, arcades or other amenities. For properties in Mixed Use Special Districts, PLUTO uses the wide street Maximum Allowable Floor Area Ratio.  Since the Maximum Allowable Floor Area Ratio in Mixed Use Special Districts is actually determined by whether the property is located on a wide street or a narrow street, users should consult Section 23-145 of the Zoning Resolution.</attrvae>
				</attrvai>
				<atprecis Sync="TRUE">0</atprecis>
				<attscale Sync="TRUE">0</attscale>
			</attr>
			<attr>
				<attrlabl Sync="FALSE">FacilFAR</attrlabl>
				<attalias Sync="TRUE">FacilFAR</attalias>
				<attrtype Sync="TRUE">Double</attrtype>
				<attwidth Sync="TRUE">19</attwidth>
				<attrdef>The Maximum Allowable Facility Floor Area Ratio (FAR). This field contains from one to four numeric digits with an imbedded decimal after the second digit.</attrdef>
				<attrdefs>Department of City Planning Zoning Tax Lot Database  </attrdefs>
				<attrvai>
					<attrvae>The Maximum Allowable Floor Area Ratios are exclusive of bonuses for plazas, plaza-connected open areas, arcades or other amenities. For properties in Mixed Use Special Districts, PLUTO uses the wide street Maximum Allowable Floor Area Ratio.  Since the Maximum Allowable Floor Area Ratio in Mixed Use Special Districts is actually determined by whether the property is located on a wide street or a narrow street, users should consult Section 23-145 of the Zoning Resolution.</attrvae>
				</attrvai>
				<atprecis Sync="TRUE">0</atprecis>
				<attscale Sync="TRUE">0</attscale>
			</attr>
			<attr>
				<attrlabl Sync="FALSE">BoroCode</attrlabl>
				<attalias Sync="TRUE">BoroCode</attalias>
				<attrtype Sync="TRUE">Integer</attrtype>
				<attwidth Sync="TRUE">9</attwidth>
				<attrdomv>
					<edom>
						<edomv>1</edomv>
						<edomvd>Manhattan</edomvd>
					</edom>
					<edom>
						<edomv>2</edomv>
						<edomvd>Bronx</edomvd>
					</edom>
					<edom>
						<edomv>3</edomv>
						<edomvd>Brooklyn</edomvd>
					</edom>
					<edom>
						<edomv>4</edomv>
						<edomvd>Queens</edomvd>
					</edom>
					<edom>
						<edomv>5</edomv>
						<edomvd>Staten Island</edomvd>
					</edom>
				</attrdomv>
				<attrdef>The borough the tax lot is located in.</attrdef>
				<attrdefs>Deparment of City Planning based on data from: Department of Finance- RPAD Master File</attrdefs>
				<attrvai>
					<attrvae>Two portions of the city, Marble Hill and Rikers Island, are each legally located in one borough but are serviced by different boroughs.  The BoroCode associated with these areas are the boroughs they are legally located in.  Specifically, Marble Hill is serviced by the Bronx but is legally located in Manhattan and has a Manhattan BoroCode.  Rikers Island has a Bronx BoroCode because it is legally located in the Bronx although it is serviced by Queens.</attrvae>
				</attrvai>
				<atprecis Sync="TRUE">9</atprecis>
				<attscale Sync="TRUE">0</attscale>
			</attr>
			<attr>
				<attrlabl Sync="FALSE">BBL</attrlabl>
				<attalias Sync="TRUE">BBL</attalias>
				<attrtype Sync="TRUE">Double</attrtype>
				<attwidth Sync="TRUE">19</attwidth>
				<attrdef>A concatenation of the BoroCode, TaxBlock and the corresponding TaxLot.  This field consists of the tax block followed by the tax lot. The tax block is one to five numeric digits, preceded with leading zeros when the block is less than five digits. The tax lot is one to four digits and is preceded with leading zeros when the lot is less than four digits. </attrdef>
				<attrdefs>Department of City Plannig based on data from: Department of Finance- RPAD Master File</attrdefs>
				<atprecis Sync="TRUE">0</atprecis>
				<attscale Sync="TRUE">0</attscale>
			</attr>
			<attr>
				<attrlabl Sync="FALSE">CondoNo</attrlabl>
				<attalias Sync="TRUE">CondoNo</attalias>
				<attrtype Sync="TRUE">Integer</attrtype>
				<attwidth Sync="TRUE">9</attwidth>
				<attrdef>The condominium number assigned to the complex.</attrdef>
				<attrdefs>Department of Finance- RPAD Master File</attrdefs>
				<atprecis Sync="TRUE">9</atprecis>
				<attscale Sync="TRUE">0</attscale>
			</attr>
			<attr>
				<attrlabl Sync="FALSE">Tract2010</attrlabl>
				<attalias Sync="TRUE">Tract2010</attalias>
				<attrtype Sync="TRUE">String</attrtype>
				<attwidth Sync="TRUE">6</attwidth>
				<attrdef>The 2010 census tract that the tax lot is located in.</attrdef>
				<attrdefs>Department of City Planning- Geosupport System</attrdefs>
				<attrvai>
					<attrvae>2010 Census Tracts geographic areas defined by the US Census Bureau for the 2010 Census. If a tax lot is split by a census tract boundary, only one census tract is retained.</attrvae>
				</attrvai>
				<atprecis Sync="TRUE">0</atprecis>
				<attscale Sync="TRUE">0</attscale>
			</attr>
			<attr>
				<attrlabl Sync="FALSE">XCoord</attrlabl>
				<attalias Sync="TRUE">XCoord</attalias>
				<attrtype Sync="TRUE">Integer</attrtype>
				<attwidth Sync="TRUE">9</attwidth>
				<attrdef>The X coordinate of the XY coordinate pair which depicts the approximate location of the address.</attrdef>
				<attrdefs>Department of City Planning- Geosupport System</attrdefs>
				<attrvai>
					<attrvae>The XY coordinates are expressed in the New York- Long Island State Plane Coordinate System (NAD83).</attrvae>
				</attrvai>
				<atprecis Sync="TRUE">9</atprecis>
				<attscale Sync="TRUE">0</attscale>
			</attr>
			<attr>
				<attrlabl Sync="FALSE">YCoord</attrlabl>
				<attalias Sync="TRUE">YCoord</attalias>
				<attrtype Sync="TRUE">Integer</attrtype>
				<attwidth Sync="TRUE">9</attwidth>
				<attrdef>The Y coordinate of the XY coordinate pair which depicts the approximate location of the address.</attrdef>
				<attrdefs>Department of City Planning- Geosupport System</attrdefs>
				<attrvai>
					<attrvae>The XY coordinates are expressed in the New York- Long Island State Plane Coordinate System (NAD83).</attrvae>
				</attrvai>
				<atprecis Sync="TRUE">9</atprecis>
				<attscale Sync="TRUE">0</attscale>
			</attr>
			<attr>
				<attrlabl Sync="FALSE">ZoneMap</attrlabl>
				<attalias Sync="TRUE">ZoneMap</attalias>
				<attrtype Sync="TRUE">String</attrtype>
				<attwidth Sync="TRUE">3</attwidth>
				<attrdef>The Department of City Planning Zoning Map Number associated with the tax lot's X and Y coordinates.</attrdef>
				<attrdefs>Department of City Planning - Geosupport System</attrdefs>
				<atprecis Sync="TRUE">0</atprecis>
				<attscale Sync="TRUE">0</attscale>
			</attr>
			<attr>
				<attrlabl Sync="FALSE">ZMCode</attrlabl>
				<attalias Sync="TRUE">ZMCode</attalias>
				<attrtype Sync="TRUE">String</attrtype>
				<attwidth Sync="TRUE">1</attwidth>
				<attrdef>A code(Y) identifies a border Tax Lot, i.e., a Tax Lot on the border of two or more Zoning Maps.</attrdef>
				<attrdefs>Department of City Planning - Geosupport System</attrdefs>
				<atprecis Sync="TRUE">0</atprecis>
				<attscale Sync="TRUE">0</attscale>
			</attr>
			<attr>
				<attrlabl Sync="FALSE">Sanborn</attrlabl>
				<attalias Sync="TRUE">Sanborn</attalias>
				<attrtype Sync="TRUE">String</attrtype>
				<attwidth Sync="TRUE">8</attwidth>
				<attrdef>The Sanborn Map Company map number associated with the tax block and lot.  Sanborn map number format is Borough Code / Volume Number / Page Number.</attrdef>
				<attrdefs>Department of City Planning - Geosupport System</attrdefs>
				<atprecis Sync="TRUE">0</atprecis>
				<attscale Sync="TRUE">0</attscale>
			</attr>
			<attr>
				<attrlabl Sync="FALSE">TaxMap</attrlabl>
				<attalias Sync="TRUE">TaxMap</attalias>
				<attrtype Sync="TRUE">String</attrtype>
				<attwidth Sync="TRUE">5</attwidth>
				<attrdef>The Department of Finance paper tax map Volume Number associated with the tax block and lot.  Tax map number format is Borough Code / Volume Number / Page Number. The Department of Finance no longer updates their paper tax maps.</attrdef>
				<attrdefs>Department of City Planning - Geosupport System</attrdefs>
				<atprecis Sync="TRUE">0</atprecis>
				<attscale Sync="TRUE">0</attscale>
			</attr>
			<attr>
				<attrlabl Sync="FALSE">EDesigNum</attrlabl>
				<attalias Sync="TRUE">EDesigNum</attalias>
				<attrtype Sync="TRUE">String</attrtype>
				<attwidth Sync="TRUE">5</attwidth>
				<attrdef>The E-Designation number assigned to the tax lot.</attrdef>
				<attrdefs>Department of City Planning - E - Designation File</attrdefs>
				<atprecis Sync="TRUE">0</atprecis>
				<attscale Sync="TRUE">0</attscale>
			</attr>
			<attr>
				<attrlabl Sync="FALSE">APPBBL</attrlabl>
				<attalias Sync="TRUE">APPBBL</attalias>
				<attrtype Sync="TRUE">Double</attrtype>
				<attwidth Sync="TRUE">19</attwidth>
				<attrdef> The originating Borough, Tax Block and Tax Lot from the apportionment prior to the merge, split or property's conversion to a condominium. The Apportionment BBL is only available for mergers, splits and conversions since 1984.</attrdef>
				<attrdefs>Department of City Planning - based on data from: Department of Finance - RPAD Master File</attrdefs>
				<atprecis Sync="TRUE">0</atprecis>
				<attscale Sync="TRUE">0</attscale>
			</attr>
			<attr>
				<attrlabl Sync="FALSE">APPDate</attrlabl>
				<attalias Sync="TRUE">APPDate</attalias>
				<attrtype Sync="TRUE">String</attrtype>
				<attwidth Sync="TRUE">10</attwidth>
				<attrdef>The date of the Apportionment in the format MM/DD/YYYY.</attrdef>
				<attrdefs>Department of City Planning - based on data from: Department of Finance - RPAD Master File </attrdefs>
				<atprecis Sync="TRUE">0</atprecis>
				<attscale Sync="TRUE">0</attscale>
			</attr>
			<attr>
				<attrlabl Sync="FALSE">MAPPLUTO_F</attrlabl>
				<attalias Sync="TRUE">MAPPLUTO_F</attalias>
				<attrtype Sync="TRUE">SmallInteger</attrtype>
				<attwidth Sync="TRUE">4</attwidth>
				<attrdomv>
					<edom>
						<edomvd>Standard - Non condo tax lot polygons; BBL is not changed </edomvd>
						<edomv>0</edomv>
					</edom>
					<edom>
						<edomv>1</edomv>
						<edomvd>Split - One base bbl has multiple billing bbls - Program assigned billing bbl .</edomvd>
					</edom>
					<edom>
						<edomvd>Split - One base bbl has multiple billing bbls - Manually assigned billing bbl </edomvd>
						<edomv>2</edomv>
					</edom>
					<edom>
						<edomvd>Merge - Multiple condo tax lot polygons have same bbl </edomvd>
						<edomv>3</edomv>
					</edom>
					<edom>
						<edomv>4</edomv>
						<edomvd>Merge - Multiple non condo tax lot polygons have same bbl </edomvd>
					</edom>
					<edom>
						<edomvd>Missing - Lowest unit bbl is assigned as billing bbl </edomvd>
						<edomv>5</edomv>
					</edom>
					<edom>
						<edomvd>Missing - Keep base bbl as billing bbl</edomvd>
						<edomv>6</edomv>
					</edom>
					<edom>
						<edomv>7</edomv>
						<edomvd>Normal - Normally assigned billing bbl - one base bbl has one corresponding billing bbl </edomvd>
					</edom>
					<edom>
						<edomv>8</edomv>
						<edomvd>Skip - Non condo records are mistakenly stored in condo table</edomvd>
					</edom>
				</attrdomv>
				<attrdef>
					The Department of Finance's DTM handles condominium lots differently from many other MapPLUTO sources. The DTM Tax Lot Polygon feature class uses the base borough - block - lot (BBL) as the unique identifier of a parcel currently occupied by a condominium. The Department of City Planning and some of the other data sources for MapPLUTO use the billing bbl for condominiums. Therefore, in creating MapPLUTO from DTM, DCP has had to reassign the billing bbl as the primary key for condominium tax parcels. In most cases, there is one to one relationship between the DTM's base bbl and MapPLUTO's billing bbl. In some cases, further processing has been necessary. In a very few cases, non-condominium tax lots have also been modified. All of these cases are identified in the MapPluto Flag field. The data type for MapPLUTO flag is a number, each number represents how the base bbl is reassigned.

				</attrdef>
				<attrdefs>Department of City Planning - ArcGIS Team</attrdefs>
				<atprecis Sync="TRUE">4</atprecis>
				<attscale Sync="TRUE">0</attscale>
			</attr>
			<attr>
				<attrlabl Sync="FALSE">PLUTOMapID</attrlabl>
				<attalias Sync="TRUE">PLUTOMapID</attalias>
				<attrtype Sync="TRUE">String</attrtype>
				<attwidth Sync="TRUE">1</attwidth>
				<attrdomv>
					<edom>
						<edomv>1</edomv>
						<edomvd>In PLUTO Data File and DOF Modified DTM Tax Block and Lot Clipped to the Shoreline File.</edomvd>
					</edom>
					<edom>
						<edomvd>In PLUTO Data File Only</edomvd>
						<edomv>2</edomv>
					</edom>
					<edom>
						<edomvd>In DOF Modified DTM Tax Block and Lot Clipped to the Shoreline File but NOT in PLUTO.</edomvd>
						<edomv>3</edomv>
					</edom>
					<edom>
						<edomv>4</edomv>
						<edomvd>In PLUTO Data File and in DOF Modified DTM File but NOT in DOF Modified DTM Tax Block and Lot Clipped to the Shoreline File, therefore the tax lot is totally under water.</edomvd>
					</edom>
					<edom>
						<edomvd>In DOF Modified DTM but NOT in PLUTO, therefore the tax lot is totally under water.</edomvd>
						<edomv>5</edomv>
					</edom>
				</attrdomv>
				<attrdef>A code indicating whether the tax lot is in the PLUTO file and/or the modified DTM and/or the modified DTM Clipped to the Shoreline File.</attrdef>
				<attrdefs>Department of Finance Digital Tax Map Modified by DCP, Department of Finance Digital Tax Map Modified by DCP Clipped to the Shoreline File, Department of Finance - RPAD Master File</attrdefs>
				<attrvai>
					<attrvae>The tax lot will not appear in the MapPLUTO geodatabase if the lot is found only in the PLUTO data file. If the tax lot has a PLUTO-Base Map Indicator code of 3 or 5, then the PLUTO record will only contain data in the borough, tax block, tax lot, community district and PLUTO-Base Map Indicator fields.</attrvae>
				</attrvai>
				<atprecis Sync="TRUE">0</atprecis>
				<attscale Sync="TRUE">0</attscale>
			</attr>
			<attr>
				<attrlabl Sync="FALSE">Version</attrlabl>
				<attalias Sync="TRUE">Version</attalias>
				<attrtype Sync="TRUE">String</attrtype>
				<attwidth Sync="TRUE">4</attwidth>
				<attrdef>The version of MapPLUTO.</attrdef>
				<attrdefs>Department of City Planning</attrdefs>
				<atprecis Sync="TRUE">0</atprecis>
				<attscale Sync="TRUE">0</attscale>
			</attr>
			<attr>
				<attrlabl Sync="TRUE">SHAPE_Area</attrlabl>
				<attalias Sync="TRUE">SHAPE_Area</attalias>
				<attrtype Sync="TRUE">Double</attrtype>
				<attwidth Sync="TRUE">19</attwidth>
				<attrdef Sync="TRUE">Area of feature in internal units squared.</attrdef>
				<attrdefs Sync="TRUE">ESRI</attrdefs>
				<attrdomv>
					<udom Sync="TRUE">Positive real numbers that are automatically generated.</udom>
				</attrdomv>
				<atprecis Sync="TRUE">0</atprecis>
				<attscale Sync="TRUE">0</attscale>
			</attr>
			<attr>
				<attrlabl Sync="TRUE">SHAPE_Leng</attrlabl>
				<attalias Sync="TRUE">SHAPE_Leng</attalias>
				<attrtype Sync="TRUE">Double</attrtype>
				<attwidth Sync="TRUE">19</attwidth>
				<attrdef>Length of feature in internal units</attrdef>
				<attrdefs>ESRI</attrdefs>
				<attrdomv>
					<udom>Positive real numbers that are automatically generated.</udom>
				</attrdomv>
				<atprecis Sync="TRUE">0</atprecis>
				<attscale Sync="TRUE">0</attscale>
			</attr>
			<attr>
				<attrlabl>LtdHeight</attrlabl>
				<attrdef>The limited height district assigned to the tax lot.</attrdef>
				<attrdefs>Department of City Planning Zoning Database</attrdefs>
				<attrvai>
					<attrva>If the tax lot is divided by zoning boundary lines, ZONING, LIMITED HEIGHT DISTRICT could be associated with any of the ZONING, ZONING DISTRICT fields.</attrva>
					<attrvae>Limited height districts are coded using the three to five character district symbols that are listed in Appendix B:  Special Purpose and Limited Height Districts.</attrvae>
				</attrvai>
				<attalias Sync="TRUE">LtdHeight</attalias>
				<attrtype Sync="TRUE">String</attrtype>
				<attwidth Sync="TRUE">5</attwidth>
				<attrdomv>
					<edom>
						<edomv>LH-1</edomv>
						<edomvd>Limited Height District No. 1 (Gramercy Park/Brooklyn Heights/Cobble Hill)</edomvd>
					</edom>
					<edom>
						<edomv>LH-1A </edomv>
						<edomvd>Limited Height District No. 1A (Upper East Side)</edomvd>
					</edom>
					<edom>
						<edomv>LH-2 </edomv>
						<edomvd>Limited Height District No. 2</edomvd>
					</edom>
					<edom>
						<edomv>LH-3 </edomv>
						<edomvd>Limited Height District No. 3</edomvd>
					</edom>
				</attrdomv>
				<atprecis Sync="TRUE">0</atprecis>
				<attscale Sync="TRUE">0</attscale>
			</attr>
		</detailed>
	</eainfo>
	<mdHrLvName Sync="TRUE">dataset</mdHrLvName>
	<spatRepInfo>
		<VectSpatRep><geometObjs Name="parcel_studyarea_1"><geoObjTyp><GeoObjTypCd value="002" Sync="TRUE"></GeoObjTypCd></geoObjTyp><geoObjCnt Sync="TRUE">0</geoObjCnt></geometObjs><topLvl><TopoLevCd value="001" Sync="TRUE"></TopoLevCd></topLvl></VectSpatRep></spatRepInfo>
	<spdoinfo>
		<ptvctinf><esriterm Name="parcel_studyarea_1"><efeatyp Sync="TRUE">Simple</efeatyp><efeageom code="4" Sync="TRUE"></efeageom><esritopo Sync="TRUE">FALSE</esritopo><efeacnt Sync="TRUE">0</efeacnt><spindex Sync="TRUE">FALSE</spindex><linrefer Sync="TRUE">FALSE</linrefer></esriterm></ptvctinf></spdoinfo>
</metadata>
